# Supplementary material for: The Arabidopsis thaliana N‐recognin E3 ligase PROTEOLYSIS1 influences the immune response
Source: Plant Direct. 2019 Dec 26;3(12):e00194. doi: 10.1002/pld3.194 (PMC6933115; doi:10.1002/pld3.194)
Supplement: Supplementary file 2 [file PLD3-3-e00194-s002.xlsx]

## Sheet: Table description
Supporting Information Table S1 Identification and quantification of protein prt1-1 and Col-0
General description for each sheet: Protein files were exported from Proteome discoverer. Protein accession, description, prt1-1 vs Col-0 ratio (log2 transformed ) and p value (and -log10 transformed p value in sheet 2,3 and 4 ), score, coverage, number of proteins in each protein group, unique peptides, total peptides and PSM identified for each protein group are listed. Ratio of each reporting …
Sheet 1:7410Protein ID
Protein identified in the proteomic data, among which 7398 proteins with quantification information, sorting using ratio of prt1-1 vs Col-0 from smallest to largest.
Sheet 2:5541 over two unique peptide
5541 proteins represented by at least two unique peptides, which were used to generate the figure 3a, sorting using ratio of prt1-1 vs Col-0 from largest to smallest .
Sheet 3: 1792 peptides >2 p<0.05
1792 proteins represented by at least two unique peptides, which have p values smaller than 0.05, sorting using ratio of prt1-1 vs Col-0 from largest to smallest .
Sheet 5: 55 peptides >2 P<0.05 fold >2
55 proteins were represented by at least two unique peptides, which have p values smaller than 0.05, fold change over 2 times, sorting using ratio of prt1-1 vs Col-0 from largest to smallest. Part of the information was used to generate Table 1 .

## Sheet: 7410 proteins ID
Accession	Description	prt vs Col-0 (Log2)	P valuve	Score	Coverage	# Proteins	# Unique Peptides	# Peptides	# PSMs	126/(126+127_N+127_C+128_N+128_C+129_N+129_C+130_N+130_C+131)	126/(126+127_N+127_C+128_N+128_C+129_N+129_C+130_N+130_C+131) Count	126/(126+127_N+127_C+128_N+128_C+129_N+129_C+130_N+130_C+131) Variability [%]	127_C/(126+127_N+127_C+128_N+128_C+129_N+129_C+130_N+130_C+131)	127_C/(126+127_N+127_C+128_N+128_C+129_N+129_C+130_N+130_C+131) Count	127_C/(126+127_N+127_C+128_N+128_C+129_N+129_C+130_N+130_C+131) Variability [%]	127_N/(126+127_N+127_C+128_N+128_C+129_N+129_C+130_N+130_C+131)	127_N/(126+127_N+127_C+128_N+128_C+129_N+129_C+130_N+130_C+131) Count	127_N/(126+127_N+127_C+128_N+128_C+129_N+129_C+130_N+130_C+131) Variability [%]	128_C/(126+127_N+127_C+128_N+128_C+129_N+129_C+130_N+130_C+131)	128_C/(126+127_N+127_C+128_N+128_C+129_N+129_C+130_N+130_C+131) Count	128_C/(126+127_N+127_C+128_N+128_C+129_N+129_C+130_N+130_C+131) Variability [%]	128_N/(126+127_N+127_C+128_N+128_C+129_N+129_C+130_N+130_C+131)	128_N/(126+127_N+127_C+128_N+128_C+129_N+129_C+130_N+130_C+131) Count	128_N/(126+127_N+127_C+128_N+128_C+129_N+129_C+130_N+130_C+131) Variability [%]	129_C/(126+127_N+127_C+128_N+128_C+129_N+129_C+130_N+130_C+131)	129_C/(126+127_N+127_C+128_N+128_C+129_N+129_C+130_N+130_C+131) Count	129_C/(126+127_N+127_C+128_N+128_C+129_N+129_C+130_N+130_C+131) Variability [%]	129_N/(126+127_N+127_C+128_N+128_C+129_N+129_C+130_N+130_C+131)	129_N/(126+127_N+127_C+128_N+128_C+129_N+129_C+130_N+130_C+131) Count	129_N/(126+127_N+127_C+128_N+128_C+129_N+129_C+130_N+130_C+131) Variability [%]	130_C/(126+127_N+127_C+128_N+128_C+129_N+129_C+130_N+130_C+131)	130_C/(126+127_N+127_C+128_N+128_C+129_N+129_C+130_N+130_C+131) Count	130_C/(126+127_N+127_C+128_N+128_C+129_N+129_C+130_N+130_C+131) Variability [%]	130_N/(126+127_N+127_C+128_N+128_C+129_N+129_C+130_N+130_C+131)	130_N/(126+127_N+127_C+128_N+128_C+129_N+129_C+130_N+130_C+131) Count	130_N/(126+127_N+127_C+128_N+128_C+129_N+129_C+130_N+130_C+131) Variability [%]	131/(126+127_N+127_C+128_N+128_C+129_N+129_C+130_N+130_C+131)	131/(126+127_N+127_C+128_N+128_C+129_N+129_C+130_N+130_C+131) Count	131/(126+127_N+127_C+128_N+128_C+129_N+129_C+130_N+130_C+131) Variability [%]	# AAs	MW [kDa]	calc. pI
AT3G24800.1	proteolysis 1	-4.40312	2.79999e-08	27.25	1.95	1	1	1	1	0.190401	1		0.176006	1		0.186831	1		0.176341	1		0.246278	1								0.01	1		0.01	1		0.01	1		410	45.9069	5.03369
AT2G26010.1	plant defensin 1.3	-3.60235	3.35975e-06	46.74	12.5	4	1	1	1	0.145608	1		0.106786	1		0.104296	1		0.177964	1		0.395324	1		0.0142203	1		0.0132989	1		0.0127172	1		0.0156251	1		0.0141607	1		80	8.57411	7.88428
AT1G19320.1	Pathogenesis-related thaumatin superfamily protein	-2.47538	0.000504039	34.39	3.64	1	1	1	1	0.0549081	1		0.337189	1		0.189956	1		0.184921	1		0.0956932	1		0.0216574	1		0.0216574	1		0.0312614	1		0.0312614	1		0.0314956	1		247	25.4138	6.45557
AT2G45180.1	Bifunctional inhibitor/lipid-transfer protein/seed storage 2S albumin superfamily protein	-2.20245	0.00131737	43.0457	11.19	1	2	2	2	0.172857	2	0.235097	0.19542	2	2.67605	0.0971667	2	17.3615	0.169402	2	7.18334	0.157489	2	5.35328	0.0198572	2	51.2701	0.0127247	1		0.0566188	2	19.5384	0.0474309	2	12.1355	0.0742531	2	16.391	134	13.9456	8.99756
AT4G30170.1	Peroxidase family protein	-2.13269	0.0107827	48.57	3.08	1	1	1	1	0.0817346	1		0.176855	1		0.0650254	1		0.295186	1		0.166274	1		0.0182431	1		0.0100518	1		0.0977526	1		0.0452389	1		0.0436384	1		325	35.806	9.1001
AT5G61160.1	anthocyanin 5-aromatic acyltransferase 1	-2.04939	3.19222e-08	62.2111	5.75	1	3	3	3	0.121258	3	2.60393	0.159345	3	8.56741	0.116278	3	5.33279	0.139213	3	0.853119	0.266293	3	6.7172	0.0399404	3	6.31237	0.0270474	3	25.5226	0.0351804	3	11.7479	0.0372808	3	0.411188	0.0540709	3	19.6468	452	51.0426	8.30908
AT1G61570.1	translocase of the inner mitochondrial membrane 13	-1.85431	0.0427896	55.85	21.84	1	1	1	1	0.100649	1		0.213617	1		0.0885964	1		0.127158	1		0.172795	1		0.01	1		0.01	1		0.0898005	1		0.0772676	1		0.120754	1		87	9.40546	5.36377
AT1G47485.1	Encodes CEP1, a 15-amino-acid peptide, which is mainly expressed in the lateral root primordia. When overexpressed or externally applied, CEP1 arrests root growth. CEP1 is a candidate for a novel peptide plant hormone.	-1.67671	0.0032043	29.69	16.48	1	1	1	1	0.140429	1		0.155654	1		0.12855	1		0.167287	1		0.136683	1		0.0559767	1		0.0164346	1		0.0868055	1		0.0457899	1		0.0663908	1		91	10.0742	8.6167
AT4G36360.1	beta-galactosidase 3	-1.57844	0.0870085	28.65	2.57	1	1	2	2	0.0366145	1		0.161712	1		0.341064	1		0.0797548	1		0.0848377	1		0.0188751	1		0.0188751	1		0.0540056	1		0.0201685	1		0.184093	1		856	95.1318	7.21045
AT5G06130.2	chaperone protein dnaJ-related	-1.50945	0.0651986	34.82	2.86	1	1	1	1	0.0668393	1		0.0539391	1		0.096051	1		0.203817	1		0.252087	1		0.0226343	1		0.0226343	1		0.0285951	1		0.0351922	1		0.218211	1		315	34.4935	8.30908
AT1G64220.1	translocase of outer membrane 7 kDa subunit 2	-1.50508	0.00171795	0	16.88	1	1	1	1	0.169645	1		0.152358	1		0.0937386	1		0.109552	1		0.197213	1		0.0914617	1		0.037147	1		0.0373915	1		0.0379183	1		0.0735753	1		77	8.35651	10.2573
AT1G22690.1	Gibberellin-regulated family protein	-1.49826	0.0872465	94.46	32.77	1	3	3	4	0.0525091	3	39.9583	0.164232	3	0.818305	0.103852	3	19.606	0.169485	3	11.7145	0.178533	3	3.93522	0.0164946	2	85.6814	0.01	2	0	0.124295	3	24.7301	0.10073	3	26.1944	0.0933482	3	0.798096	119	12.9303	9.27588
AT5G18640.1	alpha/beta-Hydrolases superfamily protein	-1.49727	0.116606	48.74	3.64	2	1	1	1	0.0961378	1		0.126226	1		0.128512	1		0.102553	1		0.164483	1		0.01	1		0.01	1		0.136806	1		0.0920539	1		0.142981	1		357	40.208	6.52197
AT3G15950.1	DNA topoisomerase-related	-1.49104	0.000248836	205.758	16.19	1	9	10	10	0.11753	9	1.85747	0.202263	9	9.5013	0.083163	9	29.1371	0.110656	9	19.3704	0.211754	9	32.0988	0.0482589	9	64.0789	0.0318376	9	79.8074	0.0519206	9	24.9832	0.0651064	9	62.5982	0.0593035	9	51.5644	772	84.9649	4.69092
AT3G63390.1	unknown protein; Has 30201 Blast hits to 17322 proteins in 780 species: Archae - 12; Bacteria - 1396; Metazoa - 17338; Fungi - 3422; Plants - 5037; Viruses - 0; Other Eukaryotes - 2996 (source: NCBI BLink).	-1.46868	0.092141	39.6	4.57	1	1	1	1	0.138383	1		0.108627	1		0.091864	1		0.12915	1		0.169409	1		0.0146552	1		0.01	1		0.10796	1		0.129435	1		0.109085	1		175	19.1492	5.74463
AT5G45670.1	GDSL-like Lipase/Acylhydrolase superfamily protein	-1.46834	0.0363963	43.65	3.04	2	1	1	1	0.0465096	1		0.126122	1		0.148349	1		0.150328	1		0.230517	1		0.0327094	1		0.0166092	1		0.138822	1		0.0643338	1		0.0457001	1		362	39.5504	6.354
AT1G15700.1	ATPase, F1 complex, gamma subunit protein	-1.45973	0.0578821	0	1.81	1	1	1	1	0.141644	1		0.124203	1		0.11572	1		0.155086	1		0.120315	1		0.0282633	1		0.01	1		0.118817	1		0.0802748	1		0.111172	1		386	42.6523	7.06396
AT1G66100.1	Plant thionin	-1.44352	0.054157	89.5439	24.63	1	2	2	2	0.123833	2	10.3805	0.15114	2	13.9889	0.103275	2	0.931305	0.127058	2	4.58318	0.145398	2	11.4555	0.0293887	2	84.8196	0.01	2	0	0.0790967	2	2.92507	0.0990079	2	0.583554	0.128545	2	25.2614	134	14.1375	4.48779
AT5G61130.1	plasmodesmata callose-binding protein 1	-1.43877	0.0470035	47.62	4.98	1	1	1	1	0.126382	1		0.114552	1		0.121799	1		0.151465	1		0.155578	1		0.045726	1		0.01	1		0.13017	1		0.0806395	1		0.0716671	1		201	20.3515	7.50342
AT2G38480.1	Uncharacterised protein family (UPF0497)	-1.40352	0.027429	17.4	8.51	1	1	1	1	0.183718	1		0.247673	1		0.0653416	1		0.0874264	1		0.126203	1		0.0183412	1		0.0748233	1		0.0737752	1		0.0347305	1		0.0879686	1		188	20.8747	6.78564
AT2G27510.1	ferredoxin 3	-1.38589	0.129964	67.78	20	1	1	1	1	0.0961687	1		0.127984	1		0.0659924	1		0.169537	1		0.156019	1		0.0132334	1		0.0101139	1		0.152692	1		0.110748	1		0.0975116	1		155	16.623	5.2876
AT2G23120.1	Late embryogenesis abundant protein, group 6	-1.34666	0.00192108	95.59	81.93	1	3	3	3	0.0839678	3	5.61803	0.276177	3	3.16355	0.0756015	3	6.74249	0.120272	3	8.15749	0.127643	3	1.61064	0.0438086	3	0.849067	0.0465308	3	4.5475	0.0428185	3	31.1513	0.0911411	3	7.28541	0.0882212	3	7.80592	83	8.47701	4.61475
AT3G16420.1	PYK10-binding protein 1	-1.3427	0.000931663	185.947	21.81	2	7	7	7	0.128246	7	14.1571	0.212422	7	9.31825	0.07104	7	13.2513	0.100945	7	11.9026	0.192662	7	6.22912	0.0571558	7	16.522	0.0392489	7	24.2201	0.0610294	7	12.1937	0.0579379	7	14.3323	0.0693275	7	26.3095	298	32.1383	5.77002
AT3G60910.1	S-adenosyl-L-methionine-dependent methyltransferases superfamily protein	-1.3398	0.0323968	35.37	3.97	1	1	1	1	0.146363	1		0.207988	1		0.0783781	1		0.0988689	1		0.148219	1		0.04548	1		0.0137867	1		0.0901143	1		0.0864025	1		0.0843985	1		252	28.7346	4.83057
AT5G55910.1	D6 protein kinase	-1.33605	0.0258478	32.08	1.81	1	1	1	1	0.135946	1		0.154769	1		0.132617	1		0.09761	1		0.156122	1		0.0868648	1		0.105377	1		0.0745849	1		0.0342262	1		0.0218826	1		498	54.7815	8.1626
AT1G12090.1	extensin-like protein	-1.33547	0.0961249	35.99	5.84	1	1	1	1	0.112533	1		0.14162	1		0.106765	1		0.118228	1		0.141697	1		0.0216646	1		0.01	1		0.117157	1		0.103175	1		0.130075	1		137	13.9032	8.08936
AT3G21175.1	ZIM-like 1	-1.32555	0.197251	22.74	4.71	1	1	2	2	0.031869	1		0.163098	1		0.11847	1		0.120285	1		0.170632	1		0.01	1		0.01	1		0.187983	1		0.118985	1		0.0702441	1		297	32.862	6.80029
AT2G36170.1	Ubiquitin supergroup;Ribosomal protein L40e	-1.29562	0.0854547	1130.3	44.53	11	1	6	44	0.0877225	1		0.151647	1		0.0895532	1		0.157945	1		0.153498	1		0.0329066	1		0.01	1		0.11171	1		0.113681	1		0.0949128	1		128	14.724	9.92041
AT3G25760.1	allene oxide cyclase 1	-1.29176	0.000368027	175.943	19.29	1	4	5	6	0.134012	4	16.5517	0.203196	4	2.95224	0.079542	4	16.8422	0.132772	4	20.9919	0.14675	4	3.79291	0.055498	4	16.0536	0.0539606	4	15.8382	0.0429447	4	12.0176	0.0701844	4	7.52748	0.0842513	4	7.0585	254	27.7843	9.08545
AT1G18190.1	golgin candidate 2	-1.28142	0.0339478	23.51	1.5	1	1	1	1	0.0443997	1		0.214433	1		0.178175	1		0.0936016	1		0.172541	1		0.0410911	1		0.0224132	1		0.0626661	1		0.0659063	1		0.104772	1		668	74.7422	7.98682
AT4G30270.1	xyloglucan endotransglucosylase/hydrolase 24	-1.27787	0.0497484	121.881	13.75	1	2	3	4	0.0944239	3	8.4298	0.249918	3	0.160683	0.0617862	3	1.66286	0.0885829	3	11.534	0.0934749	3	10.4475	0.0858306	3	2.73398	0.0539061	3	7.85663	0.0817952	3	5.84439	0.076472	3	6.1406	0.121058	3	23.3863	269	30.7361	8.30908
AT4G39740.1	Thioredoxin superfamily protein	-1.27757	0.0750374	58.24	6.52	1	1	1	1	0.0745723	1		0.179623	1		0.0518163	1		0.137424	1		0.222641	1		0.030972	1		0.0138536	1		0.0836386	1		0.0591887	1		0.14627	1		276	30.7515	8.55811
AT1G19610.1	Arabidopsis defensin-like protein	-1.25402	0.168486	29.78	8.97	1	1	1	1	0.078504	1		0.169755	1		0.0758256	1		0.078541	1		0.198119	1		0.0138154	1		0.01	1		0.0874552	1		0.117402	1		0.178206	1		78	8.83398	8.07471
AT2G24860.1	DnaJ/Hsp40 cysteine-rich domain superfamily protein	-1.24617	0.157062	38.8	13.19	1	1	1	1	0.0747864	1		0.100378	1		0.104031	1		0.148509	1		0.166582	1		0.01	1		0.0156321	1		0.101373	1		0.128628	1		0.152246	1		144	15.4554	8.49951
AT5G05890.1	UDP-Glycosyltransferase superfamily protein	-1.24384	0.0289026	96	5.27	2	2	2	2	0.151912	2	13.5258	0.0792676	2	64.8402	0.109562	2	38.2444	0.181491	2	34.7612	0.109643	2	23.1139	0.0457309	2	9.93677	0.0799241	2	3.04839	0.0907125	2	4.51056	0.0507953	2	0.82795	0.0825635	2	31.1576	455	51.7046	5.47803
AT2G14900.1	Gibberellin-regulated family protein	-1.23559	0.134461	42.6197	25	1	3	3	3	0.0475482	3	66.9612	0.139318	3	15.8653	0.0557658	3	22.838	0.154606	3	2.43557	0.161857	3	2.35544	0.0145556	2	33.8955	0.0107948	2	11.3753	0.176594	3	9.90625	0.146714	3	13.8423	0.116009	3	30.4561	108	11.3735	8.35303
AT2G43550.1	Scorpion toxin-like knottin superfamily protein	-1.21978	0.105254	48.22	15.53	1	3	3	3	0.104556	3	32.8596	0.142366	3	0.35484	0.105046	3	3.5381	0.122016	3	3.98405	0.179488	3	6.42731	0.0375949	1		0.01	1		0.115785	3	10.9514	0.110533	3	0.354013	0.124982	3	1.7828	103	11.864	8.89502
AT1G54290.1	Translation initiation factor SUI1 family protein	-1.20847	0.124036	102.144	30.09	3	1	2	2	0.111625	1		0.113525	1		0.0763154	1		0.156741	1		0.156616	1		0.0283923	1		0.01	1		0.112048	1		0.1096	1		0.128763	1		113	12.5825	8.42627
AT4G21445.1	unknown protein; FUNCTIONS IN: molecular_function unknown; INVOLVED IN: biological_process unknown; LOCATED IN: chloroplast, chloroplast stroma; Has 30201 Blast hits to 17322 proteins in 780 species: Archae - 12; Bacteria - 1396; Metazoa - 17338; Fungi - 3422; Plants - 5037; Viruses - 0; Other Eukaryotes - 2996 (source: NCBI BLink).	-1.20428	0.0552779	65.6663	24.68	1	2	2	2	0.13924	2	41.251	0.120541	2	3.37151	0.0991282	1		0.127557	2	10.5446	0.13397	2	5.76873	0.0187118	2	117.053	0.0466618	2	342.458	0.129072	2	23.1628	0.130317	2	4.5222	0.0361117	2	604.074	154	17.6069	7.09326
AT4G09160.1	SEC14 cytosolic factor family protein / phosphoglyceride transfer family protein	-1.20335	0.000806302	30.8992	6.59	1	2	3	3	0.0991558	2	64.4437	0.176344	2	73.097	0.0672572	2	24.055	0.157233	2	0.514385	0.100359	2	43.718	0.0721823	2	22.6861	0.063235	2	29.6192	0.0906266	2	29.755	0.0669653	2	12.6966	0.0639668	2	86.9201	668	75.7006	4.729
AT1G07830.1	ribosomal protein L29 family protein	-1.17758	0.127704	49.77	9.72	1	1	1	1	0.131317	1		0.106247	1		0.0544402	1		0.145386	1		0.185693	1		0.0355797	1		0.171366	1		0.0139479	1		0.0427	1		0.113324	1		144	16.8756	10.0522
AT5G62350.1	Plant invertase/pectin methylesterase inhibitor superfamily protein	-1.17588	0.111222	92.88	13.86	2	2	2	3	0.105489	3	14.7352	0.152445	3	1.88978	0.0942605	3	2.16191	0.137377	3	0.562301	0.13729	3	5.175	0.0399351	3	18.7362	0.01	3	0	0.108527	3	10.6501	0.113567	3	4.02797	0.118338	3	8.05211	202	22.1653	9.05615
AT5G66670.1	Protein of unknown function (DUF677)	-1.15629	0.0821929	25.76	1.47	2	1	1	1	0.102701	1		0.164217	1		0.0981867	1		0.0999231	1		0.160294	1		0.0367093	1		0.0133226	1		0.0861666	1		0.116557	1		0.121922	1		408	45.568	8.82178
AT1G71730.1	unknown protein; Has 52 Blast hits to 52 proteins in 24 species: Archae - 0; Bacteria - 0; Metazoa - 4; Fungi - 0; Plants - 41; Viruses - 0; Other Eukaryotes - 7 (source: NCBI BLink).	-1.14204	0.144529	90.3435	12.99	1	2	2	3	0.0918993	3	17.3952	0.176585	3	13.0031	0.0799659	3	3.26547	0.101857	3	14.7747	0.144181	3	4.62597	0.0269188	3	32.7674	0.01	3	0	0.114096	3	0.197075	0.111734	3	9.24468	0.130181	3	4.61354	177	19.5659	5.41455
AT3G19670.1	pre-mRNA-processing protein 40B	-1.14047	0.151712	51.8	1.11	1	1	1	1	0.0840767	1		0.143227	1		0.0872661	1		0.116092	1		0.159272	1		0.0141213	1		0.0162184	1		0.118868	1		0.131951	1		0.128906	1		992	113.499	6.91748
AT3G50740.1	UDP-glucosyl transferase 72E1	-1.0819	0.00695087	79.67	4.11	1	1	1	1	0.109245	1		0.191902	1		0.0925102	1		0.116071	1		0.147314	1		0.04257	1		0.0489155	1		0.0507061	1		0.134912	1		0.0658531	1		487	53.3283	5.37646
AT4G08810.1	calcium ion binding	-1.06385	0.173687	52.31	1.81	1	1	1	1	0.0969983	1		0.1066	1		0.0895581	1		0.123388	1		0.168889	1		0.0297816	1		0.01	1		0.115996	1		0.119332	1		0.143722	1		552	64.1512	8.63135
AT4G34290.1	SWIB/MDM2 domain superfamily protein	-1.05879	0.164146	63.3878	18.06	1	1	4	4	0.104869	1		0.0804539	1		0.0977384	1		0.136895	1		0.179545	1		0.0401209	1		0.01	1		0.128602	1		0.116487	1		0.10639	1		144	15.9885	9.77393
AT2G43070.1	SIGNAL PEPTIDE PEPTIDASE-LIKE 3	-1.05089	0.0927822	43.15	1.48	1	1	1	1	0.106289	1		0.115712	1		0.115147	1		0.124072	1		0.148558	1		0.0455924	1		0.0140713	1		0.113048	1		0.0932118	1		0.1243	1		540	59.1857	5.32568
AT4G00100.1	ribosomal protein S13A	-1.05008	0.138807	280.511	45.7	1	1	8	9	0.0950537	1		0.129452	1		0.0897317	1		0.123564	1		0.171503	1		0.0622148	1		0.01	1		0.0967279	1		0.120391	1		0.104703	1		151	17.0745	10.3892
AT3G60770.1	Ribosomal protein S13/S15	-1.04419	0.126203	263.301	45.7	1	1	8	9	0.0915891	1		0.135706	1		0.0886929	1		0.129161	1		0.164269	1		0.0584708	1		0.0105025	1		0.0925378	1		0.122113	1		0.106957	1		151	17.0845	10.3892
AT1G59830.1	protein phosphatase 2A-2	-1.04286	0.161087	227.233	27.12	1	1	6	7	0.0957361	1		0.147028	1		0.0934608	1		0.125907	1		0.126242	1		0.0399689	1		0.01	1		0.108331	1		0.134905	1		0.118436	1		306	34.9381	4.95752
AT1G22530.1	PATELLIN 2	-1.03185	4.55934e-08	1082.92	56.66	1	38	40	47	0.128164	42	12.9962	0.145055	42	8.29808	0.116648	42	8.73707	0.122246	42	13.0972	0.149788	42	10.5422	0.0620742	42	14.713	0.0653869	42	12.3252	0.0732057	42	12.4348	0.0621886	42	11.7002	0.0736388	42	14.4506	683	75.9616	4.91943
AT4G22505.1	Bifunctional inhibitor/lipid-transfer protein/seed storage 2S albumin superfamily protein	-1.02473	0.303017	36.69	3.02	1	1	1	1	0.131401	1		0.0260179	1		0.11593	1		0.200061	1		0.199023	1		0.0139827	1					0.148114	1		0.0405538	1		0.124917	1		530	55.1827	12.396
AT5G20250.4	Raffinose synthase family protein	-1.00897	8.89627e-06	118.283	8.53	2	6	8	8	0.113047	6	7.43501	0.154616	6	3.87817	0.103076	6	14.4992	0.125038	6	12.4287	0.150247	6	14.1043	0.0610873	6	7.30624	0.050814	6	13.6606	0.07275	6	11.075	0.0640261	6	5.68162	0.0933255	6	7.64518	844	94.1562	7.37158
AT5G64080.1	Bifunctional inhibitor/lipid-transfer protein/seed storage 2S albumin superfamily protein	-1.00539	0.252631	26.63	6.04	1	1	1	1	0.0949068	1		0.151076	1		0.0642651	1		0.11026	1		0.132451	1		0.0178253	1		0.01	1		0.159565	1		0.135564	1		0.1285	1		182	17.9601	6.96143
AT1G54010.1	GDSL-like Lipase/Acylhydrolase superfamily protein	-0.996317	0.000133124	166.078	17.1	1	6	6	6	0.115493	6	23.996	0.157787	6	2.89353	0.0956995	6	12.7748	0.112026	6	19.6434	0.174313	6	10.3375	0.0667788	6	38.6004	0.0436194	6	17.7089	0.076001	6	9.62921	0.0718514	6	18.3769	0.0910122	6	10.2658	386	43.1156	8.07471
AT3G43980.1	Ribosomal protein S14p/S29e family protein	-0.987	0.018179	16.11	12.5	1	1	1	1	0.0863912	1		0.153104	1		0.104622	1		0.133226	1		0.159096	1		0.0458439	1		0.0285144	1		0.0819042	1		0.101456	1		0.105843	1		56	6.42517	10.0229
AT5G02830.1	Tetratricopeptide repeat (TPR)-like superfamily protein	-0.984996	0.0522506	28.14	1.29	1	1	1	1	0.128773	1		0.146221	1		0.0859312	1		0.151299	1		0.104161	1		0.0369369	1		0.0369369	1		0.0422693	1		0.123716	1		0.143754	1		852	95.1554	7.60596
AT1G56590.1	Clathrin adaptor complexes medium subunit family protein	-0.983876	0.225747	33	4.34	1	1	1	1	0.0795498	1		0.133686	1		0.0738141	1		0.13413	1		0.141159	1		0.0262497	1		0.01	1		0.112283	1		0.132065	1		0.157539	1		415	46.2826	5.60498
AT2G43520.1	trypsin inhibitor protein 2	-0.977347	0.151558	28.54	22.22	1	1	1	1	0.0807679	1		0.119845	1		0.0932176	1		0.134014	1		0.162496	1		0.012759	1		0.0371769	1		0.122493	1		0.104979	1		0.132252	1		90	9.65371	8.98291
AT2G18740.1	Small nuclear ribonucleoprotein family protein	-0.971181	0.0211416	21.35	23.86	2	1	1	1	0.0730673	1		0.11811	1		0.114543	1		0.154198	1		0.182037	1		0.0354844	1		0.0628098	1		0.054835	1		0.130534	1		0.074381	1		88	10.2916	9.89111
AT3G19220.1	protein disulfide isomerases	-0.964988	0.18323	52.27	12.3	1	2	2	2	0.0706523	2	55.221	0.165684	2	34.6361	0.0645239	2	72.6207	0.0816056	2	68.4999	0.110488	2	7.33992	0.0389289	2	147.116	0.024591	2	4.05383	0.113938	2	10.6354	0.16854	2	41.4596	0.121196	2	13.1318	187	20.8294	7.82568
AT2G40620.1	Basic-leucine zipper (bZIP) transcription factor family protein	-0.96074	0.042006	50.23	4.9	1	1	1	1	0.161117	1		0.179937	1		0.0430466	1		0.112161	1		0.165653	1		0.0474765	1		0.0474765	1		0.0516996	1		0.0768349	1		0.114596	1		367	40.6417	6.52197
AT2G43620.1	Chitinase family protein	-0.956199	0.28258	111.981	14.84	1	3	3	3	0.0607052	3	1.83494	0.185148	3	12.29	0.0706757	3	33.0316	0.0551457	3	16.8539	0.195934	3	8.76091	0.0199053	3	10.618	0.01	3	0	0.0791364	3	14.1196	0.128596	3	19.0401	0.188877	3	0.232993	283	30.3576	8.54346
AT5G15600.1	SPIRAL1-like4	-0.954683	0.0085753	53.93	25.2	1	2	2	2	0.0833886	2	10.1825	0.187105	2	1.72615	0.101224	2	52.0657	0.0628419	2	12.9331	0.146826	2	20.0492	0.0752905	2	74.5158	0.0818627	2	16.9204	0.0690145	2	12.6559	0.0731701	2	3.9385	0.10179	2	27.1824	127	12.8131	9.33447
AT1G51550.1	Kelch repeat-containing F-box family protein	-0.953012	0.21418	29	1.67	1	1	1	1	0.0914718	1		0.179079	1		0.068368	1		0.0684171	1		0.165202	1		0.0179905	1		0.0179905	1		0.14393	1		0.0657733	1		0.181778	1		478	53.1334	6.37939
AT3G46000.1	actin depolymerizing factor 2	-0.94952	0.187317	145.82	20.44	5	1	2	4	0.109545	2	1.6172	0.138712	2	4.84744	0.0837985	2	5.39596	0.112151	2	2.16685	0.121801	2	2.87656	0.0347304	2	4.76337	0.0116568	2	2.92564	0.122018	2	12.0998	0.125095	2	13.2086	0.1394	2	1.25638	137	15.7347	5.42725
AT3G24100.1	Uncharacterised protein family SERF	-0.946651	9.85915e-05	67.06	39.13	1	2	2	2	0.108752	2	8.52462	0.162131	2	1.78374	0.118087	2	2.99788	0.12083	2	3.39874	0.154066	2	3.05511	0.0671655	2	1.83757	0.0593072	2	0.564853	0.0832443	2	0.400961	0.0600124	2	7.69918	0.066001	2	4.95896	69	7.24777	10.7114
AT1G10430.1	protein phosphatase 2A-2	-0.944821	0.180456	227.146	30.39	1	1	6	7	0.0895959	1		0.157306	1		0.0818099	1		0.127017	1		0.124298	1		0.0378589	1		0.0122862	1		0.120324	1		0.130446	1		0.119058	1		306	34.9119	4.89404
AT4G04840.1	methionine sulfoxide reductase B6	-0.94302	0.00033574	109.441	22.22	1	4	4	4	0.127195	4	10.5772	0.131483	4	14.6685	0.111542	4	2.13529	0.103396	4	5.99008	0.167443	4	11.4127	0.092027	4	7.90272	0.0424813	4	26.9501	0.0627181	4	1.80659	0.0743543	4	30.735	0.0985521	4	20.0964	153	17.0863	7.21045
AT2G19690.2	phospholipase A2-beta	-0.936253	0.0247523	38.9	8.78	1	1	1	1	0.0763802	1		0.265613	1		0.0807362	1		0.0871556	1		0.155639	1		0.0763609	1		0.0364963	1		0.0742098	1		0.061038	1		0.086371	1		148	16.5041	8.48486
AT5G65490.1	FUNCTIONS IN: molecular_function unknown; INVOLVED IN: biological_process unknown; LOCATED IN: chloroplast; EXPRESSED IN: 22 plant structures; EXPRESSED DURING: 13 growth stages; CONTAINS InterPro DOMAIN/s: SGT1 (InterPro:IPR010770); Has 1807 Blast hits to 1807 proteins in 277 species: Archae - 0; Bacteria - 0; Metazoa - 736; Fungi - 347; Plants - 385; Viruses - 0; Other Eukaryotes - 339 (source:…	-0.930525	0.0449049	33.69	1.87	1	1	1	1	0.107563	1		0.113338	1		0.0771439	1		0.125178	1		0.210575	1		0.0384	1		0.107485	1		0.0336807	1		0.0945457	1		0.0920906	1		643	73.1153	4.94482
AT1G31920.1	Tetratricopeptide repeat (TPR)-like superfamily protein	-0.92264	0.0931778	21.17	1.16	1	1	1	1	0.0953408	1		0.215446	1		0.0482069	1		0.0981681	1		0.191973	1		0.0726209	1		0.0224284	1		0.0605395	1		0.0888002	1		0.106477	1		606	68.5514	7.76709
AT1G13930.1	Involved in response to salt stress. Knockout mutants are hypersensitive to salt stress.	-0.921764	0.0942717	556.663	78.71	1	9	9	18	0.0948265	18	22.1216	0.26361	18	13.6332	0.0397993	18	24.2741	0.158	18	19.3054	0.106528	18	16.2474	0.0464829	18	15.0916	0.0500476	18	19.7987	0.043259	18	27.7529	0.126608	18	12.1031	0.0699241	18	13.9523	155	16.1538	4.91943
AT3G15680.1	Ran BP2/NZF zinc finger-like superfamily protein	-0.919087	0.00795299	142.604	31.71	1	3	3	3	0.078666	3	15.9226	0.0751859	3	5.95468	0.137876	3	4.44332	0.150558	3	1.19094	0.1579	3	8.10654	0.0633432	3	5.26221	0.061701	3	8.25649	0.113892	3	13.7287	0.0762191	3	2.885	0.0927247	3	24.9069	164	17.5518	8.38232
AT3G02450.1	cell division protein ftsH, putative	-0.915675	0.0185808	43.5259	3.54	1	1	2	2	0.119654	1		0.151086	1		0.0598394	1		0.144682	1		0.175471	1		0.0872205	1		0.0695139	1		0.0495106	1		0.092947	1		0.0500745	1		622	69.3665	9.64209
AT3G53410.1	RING/U-box superfamily protein	-0.904632	0.206296	0	2.68	1	1	1	1	0.0971363	1		0.12341	1		0.0953566	1		0.114237	1		0.145541	1		0.0617151	1		0.01	1		0.100487	1		0.122424	1		0.133234	1		299	33.5773	5.26221
AT4G00300.1	fringe-related protein	-0.904561	0.0696067	44.5	1.53	1	1	1	1	0.0615249	1		0.134883	1		0.115619	1		0.135112	1		0.168004	1		0.054147	1		0.0281497	1		0.119095	1		0.0475333	1		0.135932	1		785	88.8043	8.76318
AT5G58310.1	methyl esterase 18	-0.903001	0.0716923	22.2	2.66	1	1	1	1	0.123857	1		0.158376	1		0.1015	1		0.108039	1		0.11127	1		0.048027	1		0.0240815	1		0.0681668	1		0.144995	1		0.111687	1		263	29.0735	5.5542
AT4G10590.2	ubiquitin-specific protease 10	-0.895803	0.159692	51.57	1.1	1	1	1	1	0.0836773	1		0.171279	1		0.0864024	1		0.101025	1		0.142266	1		0.0154155	1		0.0399807	1		0.0963485	1		0.11241	1		0.151195	1		910	102.585	5.21143
AT1G67800.2	Copine (Calcium-dependent phospholipid-binding protein) family	-0.895774	0.058994	33.43	1.77	2	1	1	1	0.103063	1		0.134282	1		0.0869617	1		0.118558	1		0.164275	1		0.0316728	1		0.0310529	1		0.106228	1		0.0945221	1		0.129384	1		453	49.9553	5.8335
AT1G53840.1	pectin methylesterase 1	-0.893772	0.000750234	76.0348	3.07	1	2	2	3	0.125783	3	0.281692	0.063303	3	11.0748	0.103481	3	6.8795	0.0952898	3	18.1592	0.168943	3	8.63943	0.0968001	3	18.4759	0.0852359	3	4.24275	0.0641603	3	11.7521	0.0673165	3	14.8782	0.0825907	3	1.24843	586	64.1089	8.32373
AT1G28530.1	unknown protein; INVOLVED IN: biological_process unknown; LOCATED IN: chloroplast; EXPRESSED IN: 19 plant structures; EXPRESSED DURING: 10 growth stages; Has 20 Blast hits to 20 proteins in 6 species: Archae - 0; Bacteria - 0; Metazoa - 0; Fungi - 0; Plants - 20; Viruses - 0; Other Eukaryotes - 0 (source: NCBI BLink).	-0.890221	0.0364903	29.43	1.3	1	1	1	1	0.137714	1		0.0854566	1		0.135878	1		0.121914	1		0.136113	1		0.0815133	1		0.0467012	1		0.0501882	1		0.0501882	1		0.154333	1		614	68.4145	7.89893
AT4G24750.1	Rhodanese/Cell cycle control phosphatase superfamily protein	-0.886504	0.0540345	0	3.42	1	1	1	1	0.0875963	1		0.129234	1		0.0892571	1		0.140313	1		0.167636	1		0.0553901	1		0.02422	1		0.0941614	1		0.0872239	1		0.124967	1		292	32.0936	8.66064
AT1G23730.1	beta carbonic anhydrase 3	-0.8836	0.0650224	22.96	5.04	1	1	1	1	0.0896424	1		0.166691	1		0.0863421	1		0.126288	1		0.136267	1		0.0404665	1		0.0283257	1		0.0691969	1		0.120144	1		0.136637	1		258	28.8108	6.97607
AT4G30350.1	Double Clp-N motif-containing P-loop nucleoside triphosphate hydrolases superfamily protein	-0.87873	0.00123847	34.89	3.03	1	1	2	2	0.0890022	1		0.164879	1		0.0912757	1		0.151364	1		0.144669	1		0.0723285	1		0.0582638	1		0.0543968	1		0.0870523	1		0.0867687	1		924	101.332	7.57666
AT4G15802.1	heat shock factor binding protein	-0.877897	0.0171159	82.6267	51.16	1	4	4	6	0.123281	6	2.59303	0.203109	6	4.84535	0.0605959	6	12.3687	0.123427	6	8.95989	0.103998	6	11.3016	0.0687698	6	4.0277	0.0469299	6	9.1912	0.0630045	6	11.4295	0.124581	6	9.11986	0.0879771	6	24.7366	86	9.34134	4.4751
AT1G69430.1	unknown protein; BEST Arabidopsis thaliana protein match is: unknown protein (TAIR:AT1G26650.1); Has 216 Blast hits to 215 proteins in 17 species: Archae - 0; Bacteria - 0; Metazoa - 0; Fungi - 0; Plants - 216; Viruses - 0; Other Eukaryotes - 0 (source: NCBI BLink).	-0.87567	0.0119761	0	4.86	1	1	1	1	0.129082	1		0.120548	1		0.111087	1		0.114466	1		0.145001	1		0.0519356	1		0.0355796	1		0.0906505	1		0.0835003	1		0.118149	1		350	38.2641	7.81104
AT5G02460.1	Dof-type zinc finger DNA-binding family protein	-0.873026	0.0211694	25.58	5.76	4	2	2	2	0.122617	2	35.5213	0.0889662	2	131.057	0.102215	2	10.6358	0.109864	2	48.2655	0.0870896	2	35.2711	0.0509699	2	3.94028	0.0509699	2	3.94028	0.11373	2	28.0557	0.113282	2	19.9384	0.118735	2	51.1995	399	42.5044	8.96826
AT1G05720.1	selenoprotein family protein	-0.871995	0.17787	77.8127	19.63	1	3	3	4	0.0773806	4	15.189	0.139894	4	10.6625	0.0726866	4	25.1946	0.101623	4	5.90288	0.147519	4	4.72664	0.02497	4	42.8019	0.0115498	4	21.608	0.118318	4	16.9019	0.116938	4	23.6924	0.153964	4	23.8473	163	18.5612	5.16064
AT5G38980.1	unknown protein; FUNCTIONS IN: molecular_function unknown; INVOLVED IN: biological_process unknown; LOCATED IN: endomembrane system; EXPRESSED IN: 22 plant structures; EXPRESSED DURING: 13 growth stages; Has 3 Blast hits to 3 proteins in 1 species: Archae - 0; Bacteria - 0; Metazoa - 0; Fungi - 0; Plants - 3; Viruses - 0; Other Eukaryotes - 0 (source: NCBI BLink).	-0.871619	0.318609	43.72	27.17	1	1	1	1	0.0650407	1		0.146388	1		0.058458	1		0.135835	1		0.130947	1		0.0182454	1		0.0105354	1		0.124052	1		0.167254	1		0.143244	1		92	10.3432	9.37842
AT4G04180.1	P-loop containing nucleoside triphosphate hydrolases superfamily protein	-0.871342	0.0366946	31.5	1.31	1	1	1	1	0.12731	1		0.103565	1		0.133853	1		0.0561582	1		0.229169	1		0.0577451	1		0.0577451	1		0.0590948	1		0.0590948	1		0.116264	1		609	67.2894	5.84619
AT1G13700.1	6-phosphogluconolactonase 1	-0.869701	0.084334	69.8667	7.46	1	1	2	3	0.0952075	2	29.2695	0.119538	2	12.7512	0.0230676	2	44.4335	0.0496988	2	67.5519	0.208466	2	18.9823	0.0483406	2	1.63709	0.0381285	2	164.941	0.0879019	2	37.469	0.104353	2	42.3861	0.192108	2	36.3877	268	29.8682	5.37646
AT5G14920.1	Gibberellin-regulated family protein	-0.86847	0.328994	101.63	13.45	1	4	4	5	0.0592961	5	34.8603	0.144548	5	20.5447	0.0560795	5	36.4166	0.154912	5	23.1232	0.119945	5	7.48349	0.0199063	3	135.44	0.01	3	0	0.155732	5	16.7129	0.16635	5	22.3584	0.104158	5	14.4296	275	29.1194	9.93506
AT2G41480.1	Peroxidase superfamily protein	-0.867425	0.0621702	55.9	3.23	1	1	1	2	0.0944455	2	64.1034	0.0772137	2	45.0543	0.145896	2	22.4344	0.0729968	2	33.1121	0.104385	2	53.5825	0.102563	2	61.2829	0.0444648	2	3.97052	0.0956901	2	24.3398	0.103224	2	55.7375	0.119778	2	39.3664	341	37.4243	8.20654
AT4G15520.1	tRNA/rRNA methyltransferase (SpoU) family protein	-0.857209	0.312565	67.61	9.91	1	1	1	1	0.081769	1		0.118315	1		0.104296	1		0.129749	1		0.170063	1		0.01	1					0.130841	1		0.115368	1		0.147618	1		222	24.4431	6.27783
ATCG01060.1	iron-sulfur cluster binding;electron carriers;4 iron, 4 sulfur cluster binding	-0.85506	0.16295	274.903	82.72	1	7	7	11	0.094291	11	16.5624	0.176074	11	9.54017	0.080657	11	29.0196	0.138264	11	18.362	0.143551	11	17.9243	0.011528	10	21.3175	0.0331457	8	182.13	0.0879463	11	15.4601	0.10385	11	11.691	0.1249	11	8.42648	81	9.03219	7.07861
AT2G02470.1	alfin-like 6	-0.854836	0.0867709	53.79	6.64	1	1	2	2	0.0594209	1		0.15991	1		0.140379	1		0.10359	1		0.150182	1		0.0337604	1		0.0337604	1		0.115166	1		0.12606	1		0.0777721	1		256	28.8289	5.10986
AT3G43540.1	Protein of unknown function (DUF1350)	-0.838286	2.95482e-05	58.22	5.9	1	2	2	2	0.111344	2	3.84761	0.137374	2	12.6731	0.110219	2	11.9305	0.134226	2	15.4061	0.162763	2	11.3141	0.0415622	2	68.0469	0.0381841	2	122.977	0.0755715	2	4.38549	0.0872384	2	18.1812	0.0866733	2	8.81881	373	40.9534	6.91748
AT1G80180.1	unknown protein; FUNCTIONS IN: molecular_function unknown; INVOLVED IN: biological_process unknown; LOCATED IN: plasma membrane; EXPRESSED IN: 21 plant structures; EXPRESSED DURING: 10 growth stages; BEST Arabidopsis thaliana protein match is: unknown protein (TAIR:AT1G15400.3); Has 30201 Blast hits to 17322 proteins in 780 species: Archae - 12; Bacteria - 1396; Metazoa - 17338; Fungi - 3422; Pla…	-0.8371	0.0505042	29.07	8.7	1	1	1	1	0.167458	1		0.182788	1		0.0658948	1		0.111621	1		0.104054	1		0.114925	1		0.0371299	1		0.0683897	1		0.0758926	1		0.0718463	1		138	15.0969	11.0776
AT3G44990.1	xyloglucan endo-transglycosylase-related 8	-0.836837	0.0268282	60.5069	9.9	1	3	3	3	0.159558	3	13.3903	0.122982	3	14.2371	0.116929	3	34.9121	0.1389	3	2.18476	0.114881	3	22.5735	0.0640097	3	60.1745	0.117188	3	25.6102	0.0490658	3	81.9109	0.0537894	3	90.9554	0.06832	3	84.9569	293	33.5195	8.85107
AT5G49110.2	unknown protein; INVOLVED IN: biological_process unknown; LOCATED IN: cellular_component unknown; EXPRESSED IN: cultured cell; Has 30201 Blast hits to 17322 proteins in 780 species: Archae - 12; Bacteria - 1396; Metazoa - 17338; Fungi - 3422; Plants - 5037; Viruses - 0; Other Eukaryotes - 2996 (source: NCBI BLink).	-0.820174	0.257125	0	0.54	1	1	1	1	0.109802	1		0.123312	1		0.102105	1		0.0890519	1		0.135163	1		0.0625003	1		0.01	1		0.12084	1		0.115769	1		0.134395	1		1470	164.251	6.07471
AT2G38530.1	lipid transfer protein 2	-0.806489	0.265195	127.601	38.98	2	5	5	5	0.0751351	5	7.60116	0.11302	5	23.1545	0.0856159	5	12.1046	0.15595	5	7.96393	0.106758	5	18.247	0.0584723	5	94.977	0.01	5	0	0.127211	5	13.2433	0.104376	5	9.03898	0.119423	5	12.5424	118	11.9299	8.96826
AT3G21270.1	DOF zinc finger protein 2	-0.805558	0.0455411	27.04	8.82	1	1	1	1	0.0680978	1		0.169913	1		0.151669	1		0.0737552	1		0.162374	1		0.0517691	1		0.0541095	1		0.0756796	1		0.0526782	1		0.139955	1		204	22.5156	9.21729
AT4G11650.1	osmotin 34	-0.802406	0.404545	24.92	4.1	1	1	1	1	0.0325807	1		0.0303477	1		0.649752	1		0.0309713	1		0.0526874	1		0.0303422	1		0.0303422	1		0.0397509	1		0.0309727	1		0.0722532	1		244	26.6154	6.46826
AT4G24060.1	Dof-type zinc finger DNA-binding family protein	-0.791759	0.464857	24.18	2.34	1	1	1	1	0.0282457	1		0.148699	1		0.0361395	1		0.128573	1		0.199945	1		0.0103079	1		0.0103079	1		0.136161	1		0.137274	1		0.164347	1		342	37.3245	7.57666
AT1G28610.2	GDSL-like Lipase/Acylhydrolase superfamily protein	-0.790942	0.123141	21.59	1.83	1	1	1	1	0.10695	1		0.105397	1		0.11547	1		0.120284	1		0.133575	1		0.0521689	1		0.0214922	1		0.128761	1		0.10854	1		0.107361	1		383	42.3992	6.34131
AT4G28060.1	Cytochrome c oxidase, subunit Vib family protein	-0.790598	0.32007	26.2789	29.49	2	1	2	3	0.0705126	1		0.129598	1		0.083715	1		0.119886	1		0.126679	1		0.0334531	1		0.01	1		0.123786	1		0.161182	1		0.142101	1		78	9.24632	5.45264
AT2G46090.1	Diacylglycerol kinase family protein	-0.790094	0.168932	42.02	3.85	1	1	1	1	0.0467731	1		0.124602	1		0.128279	1		0.118159	1		0.176037	1		0.0498605	1		0.0229806	1		0.0585174	1		0.111764	1		0.163027	1		364	39.6302	8.48486
AT4G23600.1	Tyrosine transaminase family protein	-0.788924	0.00645754	479.011	45.26	1	16	16	20	0.14021	20	9.35105	0.170542	20	10.5129	0.0834761	20	14.2497	0.0885549	20	20.1351	0.131081	20	5.67216	0.0970522	20	11.0465	0.0706463	20	12.3276	0.0563992	20	7.3171	0.0763837	20	13.2049	0.0845967	20	8.02571	422	47.0092	6.27783
AT4G33520.2	P-type ATP-ase 1	-0.786591	0.0491158	50.48	2.11	1	1	1	1	0.0891363	1		0.161989	1		0.0722699	1		0.173399	1		0.119811	1		0.0405954	1		0.0426083	1		0.0901031	1		0.115813	1		0.0942755	1		949	99.934	8.74854
AT1G17410.1	Nucleoside diphosphate kinase family protein	-0.78324	0.156888	46.82	7.73	1	1	1	1	0.0830146	1		0.155765	1		0.0860856	1		0.0742988	1		0.184511	1		0.0387509	1		0.0269239	1		0.144505	1		0.0531596	1		0.152985	1		181	19.9781	6.02393
AT1G53030.1	Cytochrome C oxidase copper chaperone (COX17)	-0.782428	0.056904	0	12.5	1	1	1	1	0.063972	1		0.153301	1		0.0596179	1		0.159505	1		0.197259	1		0.0549974	1		0.0549974	1		0.0611731	1		0.0611731	1		0.134004	1		72	7.93291	7.62061
AT3G16460.1	Mannose-binding lectin superfamily protein	-0.781887	0.00489084	294.467	13.33	1	7	7	8	0.114995	8	8.30027	0.180739	8	10.0593	0.0771468	8	7.89254	0.099212	8	8.30793	0.160015	8	3.35552	0.0780564	8	22.1853	0.0548815	8	25.265	0.067265	8	11.1624	0.0769112	8	14.8284	0.0965844	8	11.9849	705	72.4296	5.50342
AT2G03890.1	phosphoinositide 4-kinase gamma 7	-0.775936	0.0195642	0	1.38	1	1	1	1	0.154479	1		0.152717	1		0.0851147	1		0.1243	1		0.0990414	1		0.0549695	1		0.0549695	1		0.0596364	1		0.0912656	1		0.123507	1		650	72.7156	6.43018
AT2G37250.1	adenosine kinase	-0.773832	0.0135487	85.8876	11.62	1	3	3	3	0.0773142	3	23.9143	0.105999	3	43.9451	0.0869142	3	10.0106	0.116738	3	39.4613	0.199724	3	3.11849	0.0706383	3	18.7515	0.0626544	3	5.77239	0.121914	3	7.82487	0.0850453	3	19.4252	0.0944359	3	5.68893	284	31.019	6.69775
AT1G19670.1	chlorophyllase 1	-0.766949	0.00170173	144.463	12.04	1	3	3	6	0.108128	6	13.8354	0.152507	6	3.84748	0.0898721	6	10.129	0.120056	6	11.1503	0.169848	6	8.92073	0.0564789	6	46.1453	0.0320936	6	52.6792	0.0767543	6	6.12832	0.0961573	6	5.54534	0.0833973	6	9.48512	324	34.8326	5.74463
AT5G41050.1	Pollen Ole e 1 allergen and extensin family protein	-0.76439	0.0358063	44.772	10.47	1	2	2	2	0.120047	2	23.4175	0.100248	2	15.6298	0.11692	2	18.4809	0.113909	2	0.67213	0.133013	2	31.9761	0.0689981	2	53.2439	0.0307125	2	386.265	0.0874014	2	10.2265	0.0869034	2	4.52066	0.113621	2	0.00119565	172	18.9548	9.20264
AT4G17080.1	Histone H3 K4-specific methyltransferase SET7/9 family protein	-0.760152	0.00500894	0	1.95	1	1	1	1	0.0895193	1		0.129491	1		0.0710458	1		0.133332	1		0.211101	1		0.0692552	1		0.0692552	1		0.0754784	1		0.0754784	1		0.0760437	1		513	57.6701	9.61279
AT3G11800.1	unknown protein; FUNCTIONS IN: molecular_function unknown; INVOLVED IN: biological_process unknown; LOCATED IN: endomembrane system; EXPRESSED IN: 24 plant structures; EXPRESSED DURING: 15 growth stages; BEST Arabidopsis thaliana protein match is: unknown protein (TAIR:AT3G44150.1); Has 74 Blast hits to 73 proteins in 18 species: Archae - 0; Bacteria - 0; Metazoa - 0; Fungi - 0; Plants - 72; Viru…	-0.757023	0.12176	36.52	4.07	1	1	1	1	0.0823206	1		0.137724	1		0.0977033	1		0.119579	1		0.14644	1		0.0536488	1		0.0219825	1		0.109873	1		0.11438	1		0.116349	1		246	27.0272	8.00146
AT1G29070.1	Ribosomal protein L34	-0.756308	0.0301354	30.54	8.92	1	2	2	2	0.0770712	2	33.7993	0.0823976	2	52.8661	0.111786	2	20.7748	0.0946639	2	30.1048	0.150522	2	6.60965	0.0767129	2	41.9298	0.0332936	2	276.353	0.156737	2	20.4564	0.113804	2	36.0687	0.0681351	2	2.92077	157	16.7309	12.3374
AT5G16060.1	Cytochrome c oxidase biogenesis protein Cmc1-like	-0.754034	0.294167	101.79	28.42	1	2	2	2	0.117719	2	18.2656	0.137039	2	22.5429	0.0667678	2	68.4902	0.0807154	2	61.1596	0.0864917	2	72.1271	0.0335902	2	80.1616	0.0205468	2	14.5643	0.162979	2	42.4087	0.128001	2	23.233	0.131159	2	15.3112	95	10.9334	8.71924
AT3G62410.1	CP12 domain-containing protein 2	-0.751244	0.0794434	245.227	51.91	1	5	5	7	0.114771	7	15.0403	0.171357	7	14.4101	0.0726667	7	16.9262	0.115802	7	15.4979	0.137538	7	14.9232	0.0429109	7	112.299	0.0142331	7	56.1297	0.0740104	7	13.2011	0.117624	7	14.2235	0.0849226	7	15.3333	131	14.1578	4.90674
AT5G20570.2	RING-box 1	-0.747594	0.48064	35.22	9.86	1	1	1	1	0.0379761	1		0.0843133	1		0.0594447	1		0.0719767	1		0.264914	1		0.01	1		0.01	1		0.167635	1		0.0906645	1		0.216046	1		142	16.1024	5.47803
AT2G25355.1	PNAS-3 related	-0.745157	0.247868	39.39	7.05	1	1	1	1	0.0854006	1		0.108367	1		0.0996252	1		0.126306	1		0.13742	1		0.0624158	1		0.0129212	1		0.116007	1		0.119409	1		0.132129	1		241	26.4627	8.1333
AT5G49470.2	PAS domain-containing protein tyrosine kinase family protein	-0.741001	0.177227	79.9913	3.61	11	1	3	3	0.0779598	1		0.242574	1		0.0791734	1		0.0894624	1		0.106159	1		0.0358261	1		0.0263585	1		0.0883243	1		0.125064	1		0.129098	1		831	92.7562	6.84424
AT1G13170.2	OSBP(oxysterol binding protein)-related protein 1D	-0.736126	0.0179177	23.05	0.96	1	1	1	1	0.0811941	1		0.141148	1		0.123293	1		0.106779	1		0.15525	1		0.0410805	1		0.073068	1		0.0694806	1		0.11611	1		0.0925963	1		837	94.9687	6.80029
AT1G75800.1	Pathogenesis-related thaumatin superfamily protein	-0.735288	0.351676	73.54	3.03	1	1	1	1	0.103622	1		0.15021	1		0.098291	1		0.0681051	1		0.107708	1		0.0376511	1		0.01	1		0.12155	1		0.147309	1		0.15829	1		330	34.8613	5.14795
AT1G14700.1	purple acid phosphatase 3	-0.734524	0.00586303	82.0775	6.56	1	2	2	2	0.0769321	2	5.97788	0.114794	2	13.5372	0.104151	2	38.2609	0.136939	2	3.84315	0.156241	2	6.31098	0.0602659	2	3.35115	0.0999516	2	27.0065	0.0918778	2	6.10795	0.0687815	2	44.2991	0.078409	2	43.8627	366	42.0252	6.771
AT5G39600.1	CONTAINS InterPro DOMAIN/s: Ribosomal protein L53, mitochondrial (InterPro:IPR019716); Has 50 Blast hits to 50 proteins in 19 species: Archae - 0; Bacteria - 0; Metazoa - 6; Fungi - 0; Plants - 42; Viruses - 0; Other Eukaryotes - 2 (source: NCBI BLink).	-0.729842	0.181888	53.84	8.66	1	1	1	1	0.0973434	1		0.108162	1		0.0975312	1		0.113045	1		0.141815	1		0.0323681	1		0.0253242	1		0.0986481	1		0.131776	1		0.153987	1		127	14.4284	5.68115
AT1G72150.1	PATELLIN 1	-0.725944	2.25446e-06	821.455	46.77	1	32	33	44	0.121278	42	16.3496	0.137283	42	9.71545	0.104058	42	9.04974	0.119536	42	11.0564	0.132662	42	7.66814	0.0686294	42	15.4116	0.0787419	42	14.962	0.0758995	42	15.4206	0.0772508	42	19.8071	0.0795183	42	13.0886	573	64.007	4.83057
AT3G57040.1	response regulator 9	-0.723989	0.0355023	76.7513	9.83	2	2	2	2	0.119665	2	92.245	0.0759932	2	46.5188	0.0764243	2	47.4922	0.145708	2	59.0536	0.120983	2	59.6639	0.0647432	2	16.8467	0.0738313	2	37.4229	0.114057	2	27.909	0.0897613	2	40.7274	0.0684714	2	0.577233	234	26.0725	5.2876
AT5G54160.1	O-methyltransferase 1	-0.719925	1.73796e-05	319.08	44.08	5	15	15	21	0.105236	21	16.0828	0.138727	21	7.82687	0.109048	21	11.529	0.123472	21	22.8705	0.14909	21	14.7467	0.0607179	21	46.7404	0.0557735	21	35.9054	0.0874232	21	15.0405	0.0815343	21	15.5252	0.0929231	21	18.959	363	39.5921	5.94775
AT3G09830.1	Protein kinase superfamily protein	-0.719023	0.252791	52.7968	5.02	24	1	2	3	0.0564364	1		0.136938	1		0.359163	1		0.0497663	1		0.0677941	1		0.0529748	1		0.0529748	1		0.0540187	1		0.0540187	1		0.115915	1		418	46.7612	9.48096
AT5G15350.1	early nodulin-like protein 17	-0.717567	0.188475	50.4833	8.72	1	2	2	3	0.0806493	3	26.865	0.130232	3	8.23659	0.0961735	3	5.34716	0.0976821	3	12.7064	0.134065	3	37.693	0.0619818	3	42.6106	0.011929	3	17.6048	0.105168	3	10.5964	0.0884485	3	17.1011	0.105915	3	7.74762	172	19.4219	9.42236
AT3G16400.1	nitrile specifier protein 1	-0.716241	0.000771604	471.034	34.26	4	15	15	18	0.11337	18	23.7566	0.159098	18	12.4312	0.0887705	18	14.5836	0.104749	18	24.4898	0.157582	18	12.0401	0.0739203	18	24.1138	0.0545931	18	23.884	0.089845	18	14.6834	0.0810025	18	17.976	0.0914912	18	19.2844	470	51.6376	5.52881
AT5G40530.2	S-adenosyl-L-methionine-dependent methyltransferases superfamily protein	-0.71428	0.00789518	40.23	3.99	1	1	1	2	0.0895968	2	102.65	0.0929604	2	66.3862	0.0845764	2	43.9869	0.143379	2	19.7108	0.0996002	2	63.6893	0.086348	2	55.88	0.0598715	2	12.7788	0.0700998	2	5.52904	0.113095	2	73.0425	0.102538	2	52.3942	301	34.2754	9.42236
AT1G06230.1	global transcription factor group E4	-0.712227	0.225634	0	1.31	1	1	1	1	0.170479	1		0.115613	1		0.0589946	1		0.0926621	1		0.132255	1		0.0437693	1		0.0207984	1		0.090956	1		0.10168	1		0.172792	1		766	84.0433	5.36377
AT3G60210.1	GroES-like family protein	-0.711049	0.00234918	110.495	26.81	1	3	4	4	0.113356	3	9.12441	0.0986091	3	52.8311	0.132975	3	3.55254	0.105309	3	8.90575	0.143247	3	8.94014	0.0896952	3	3.35587	0.0738046	3	17.2977	0.0994061	3	5.94517	0.0671651	3	3.72356	0.0896046	3	5.25973	138	15.131	7.95752
AT1G15370.1	SNARE-like superfamily protein	-0.708414	0.128893	33.16	6.8	1	1	1	1	0.0837277	1		0.170117	1		0.0946473	1		0.0977979	1		0.132206	1		0.0378127	1		0.0301806	1		0.107622	1		0.121474	1		0.124415	1		147	16.5979	6.01123
AT5G48120.1	ARM repeat superfamily protein	-0.706318	0.104016	0	0.88	1	1	1	1	0.135898	1		0.136588	1		0.108916	1		0.0826456	1		0.120832	1		0.0798501	1		0.0260615	1		0.0928883	1		0.0858367	1		0.130483	1		1134	124.175	6.03662
AT3G62550.1	Adenine nucleotide alpha hydrolases-like superfamily protein	-0.705163	0.00521333	98.57	8.64	1	1	1	1	0.146383	1		0.0986097	1		0.103887	1		0.106406	1		0.158402	1		0.0931902	1		0.0749514	1		0.0656374	1		0.0705641	1		0.0819702	1		162	18.2533	5.42725
AT5G13140.1	Pollen Ole e 1 allergen and extensin family protein	-0.698731	0.00121957	105.56	14.23	1	2	2	2	0.106694	2	10.84	0.101905	2	24.8735	0.116101	2	14.8612	0.120257	2	8.34178	0.153168	2	7.63919	0.059777	2	21.8262	0.055854	2	26.8664	0.10121	2	17.0511	0.0860943	2	21.3702	0.0924666	2	19.2591	267	29.7901	8.74854
AT5G17840.1	DnaJ/Hsp40 cysteine-rich domain superfamily protein	-0.695711	0.243882	32.37	4.55	1	1	1	1	0.0971086	1		0.24597	1		0.0343107	1		0.124495	1		0.114771	1		0.0329083	1		0.0329083	1		0.0932102	1		0.121602	1		0.102716	1		154	16.4109	7.75244
AT4G00730.1	Homeobox-leucine zipper family protein / lipid-binding START domain-containing protein	-0.695541	0.144486	0	1	1	1	1	1	0.111827	1		0.119245	1		0.0748017	1		0.127361	1		0.139864	1		0.0491994	1		0.0251531	1		0.102826	1		0.113618	1		0.136104	1		802	87.1392	6.21436
AT3G05900.1	neurofilament protein-related	-0.692261	4.26031e-05	1446.13	78.31	1	51	51	61	0.117139	61	14.573	0.124306	61	11.0633	0.108585	61	12.953	0.119038	61	12.2127	0.141129	61	8.29596	0.0747665	61	14.0828	0.0694764	61	14.995	0.094477	61	11.392	0.0730351	61	17.6758	0.0770969	61	13.0491	673	73.4104	4.34814
AT3G19810.1	Protein of unknown function (DUF177)	-0.691885	0.157434	55.69	9.35	1	3	3	3	0.0714053	2	23.4975	0.111817	2	18.2317	0.101729	2	13.3586	0.0986382	2	17.1144	0.161257	2	24.2533	0.0347261	2	231.557	0.0281597	2	309.018	0.107868	2	45.5519	0.0917102	2	0.0459079	0.147754	2	38.0827	321	36.0279	5.2876
AT2G19170.1	subtilisin-like serine protease 3	-0.690422	0.112959	0	1.84	1	1	1	1	0.0536709	1		0.150374	1		0.0936167	1		0.142244	1		0.156647	1		0.0459665	1		0.0416415	1		0.0675813	1		0.154421	1		0.0938359	1		815	87.6118	8.00146
AT1G76790.1	O-methyltransferase family protein	-0.688788	0.017713	110.36	8.99	1	2	2	2	0.107156	2	3.54319	0.0863203	2	78.6843	0.078674	2	1.02132	0.0753758	2	30.8314	0.172695	2	4.82816	0.151866	2	52.0664	0.0896926	2	16.2046	0.0758321	2	9.08913	0.0559141	2	2.25281	0.0858675	2	11.2156	367	40.1967	5.14795
AT3G28480.2	Oxoglutarate/iron-dependent oxygenase	-0.684685	0.374838	25.33	4.01	1	1	1	1	0.11359	1		0.158857	1		0.0666747	1		0.0865974	1		0.103508	1		0.0476097	1		0.01	1		0.134923	1		0.11407	1		0.170197	1		324	36.3345	5.98584
AT3G23530.1	Cyclopropane-fatty-acyl-phospholipid synthase	-0.678901	0.0095081	104.12	3.81	3	3	3	3	0.107191	3	3.2266	0.0942963	3	2.37659	0.131839	3	8.89197	0.111317	3	16.2487	0.140629	3	12.8428	0.0737358	3	2.56289	0.066011	3	42.8324	0.106573	3	6.46233	0.062194	3	0.9111	0.0884193	3	13.4184	867	97.9991	6.58057
AT1G27435.1	unknown protein; Has 16 Blast hits to 16 proteins in 8 species: Archae - 0; Bacteria - 0; Metazoa - 0; Fungi - 0; Plants - 16; Viruses - 0; Other Eukaryotes - 0 (source: NCBI BLink).	-0.677286	0.257788	45.88	20.99	1	1	1	1	0.0879262	1		0.11269	1		0.0851999	1		0.129166	1		0.133618	1		0.0542602	1		0.0156404	1		0.120456	1		0.107615	1		0.153428	1		81	8.75857	11.0337
AT1G25230.1	Calcineurin-like metallo-phosphoesterase superfamily protein	-0.673367	0.00125363	36.83	3.54	1	1	1	1	0.0981148	1		0.114447	1		0.107401	1		0.137792	1		0.145568	1		0.0801998	1		0.0605006	1		0.0951737	1		0.0653924	1		0.0954106	1		339	38.2169	5.2749
AT2G41180.1	VQ motif-containing protein	-0.671792	0.0925232	28.69	4.96	1	1	1	1	0.117147	1		0.124907	1		0.0947558	1		0.100174	1		0.144329	1		0.0278713	1		0.0677173	1		0.10485	1		0.11467	1		0.103579	1		141	15.5597	6.55127
AT3G53260.1	phenylalanine ammonia-lyase 2	-0.669894	2.54507e-05	344.887	19.8	1	4	13	14	0.112627	4	7.56917	0.111093	4	12.2766	0.109535	4	1.16369	0.129453	4	8.39729	0.141794	4	4.0087	0.0742766	4	25.2179	0.0737989	4	11.9432	0.0919868	4	17.7424	0.0754408	4	10.3575	0.0937373	4	12.0946	717	77.8108	6.45557
AT1G05850.1	Chitinase family protein	-0.669857	0.0197795	28.49	9.03	1	2	2	2	0.0453137	2	100.88	0.132958	2	51.8403	0.131522	2	32.5307	0.143084	2	34.3896	0.153546	2	27.1082	0.0357632	2	191.378	0.0378412	2	218.63	0.0889688	2	14.2839	0.0752516	2	39.3728	0.0994179	2	9.13296	321	35.5563	7.56201
AT1G52400.1	beta glucosidase 18	-0.66949	0.0020866	328.304	32.95	5	10	13	15	0.112985	12	22.7812	0.139973	12	13.0731	0.0856306	12	11.1905	0.116723	12	15.2176	0.155907	12	8.09335	0.100253	12	25.3031	0.0575342	12	29.5333	0.0829486	12	13.9374	0.0838074	12	18.8712	0.0732575	12	18.6482	528	60.421	7.21045
AT3G06290.1	SAC3/GANP/Nin1/mts3/eIF-3 p25 family	-0.669072	0.0830696	45.45	0.65	1	1	1	1	0.0821921	1		0.0811073	1		0.0901261	1		0.115691	1		0.247704	1		0.108247	1		0.0485099	1		0.0554919	1		0.0717825	1		0.0991481	1		1697	189.812	6.29053
AT1G14510.1	alfin-like 7	-0.666198	0.429604	59.1582	7.14	1	1	2	2	0.0386693	1		0.198097	1		0.0646849	1		0.0682722	1		0.172168	1		0.0214427	1		0.0145638	1		0.180359	1		0.166044	1		0.0756978	1		252	28.2676	6.29053
AT1G70000.1	myb-like transcription factor family protein	-0.66579	0.104952	50.3664	9.96	9	1	2	2	0.0939698	1		0.151821	1		0.102109	1		0.099435	1		0.130979	1		0.0596474	1		0.0276291	1		0.10415	1		0.120035	1		0.110225	1		261	28.7752	9.89111
AT3G49000.1	RNA polymerase III subunit RPC82 family protein	-0.662713	0.00472755	69.1	2.29	1	1	1	1	0.129652	1		0.130618	1		0.110872	1		0.110984	1		0.115337	1		0.0521398	1		0.077941	1		0.0853298	1		0.104257	1		0.0828703	1		523	59.2989	6.87354
AT1G61097.1	Expressed protein	-0.662458	0.210693	35.44	5.97	1	1	1	1	0.117728	1		0.114887	1		0.102712	1		0.104541	1		0.11613	1		0.0659832	1		0.0190745	1		0.100901	1		0.121765	1		0.136278	1		134	15.4677	9.02686
AT5G12140.1	cystatin-1	-0.660807	0.0232191	109.53	54.46	1	4	4	4	0.121911	4	12.0897	0.172645	4	7.00569	0.0699108	4	17.4915	0.130883	4	3.45866	0.110401	4	3.81797	0.0680766	4	10.3607	0.037613	4	12.5527	0.0946602	4	5.89049	0.10706	4	11.0473	0.0880872	4	2.73141	101	11.2487	5.22412
AT5G06430.1	Thioredoxin superfamily protein	-0.657736	0.106275	81.35	12.37	1	2	2	2	0.0982037	2	13.0781	0.148881	2	91.4335	0.0525842	2	123.592	0.045357	2	144.756	0.156986	2	60.5167	0.0891644	2	23.439	0.0469213	2	63.4003	0.0775019	2	14.3676	0.0537268	2	7.16234	0.165097	2	33.6826	194	21.738	9.30518
AT4G20910.1	double-stranded RNA binding protein-related / DsRBD protein-related	-0.655744	0.0805365	46.53	1.38	1	1	1	1	0.113266	1		0.119225	1		0.128864	1		0.11364	1		0.103112	1		0.0427602	1		0.0446635	1		0.138894	1		0.103811	1		0.0917638	1		942	104.389	5.46533
AT4G38690.1	PLC-like phosphodiesterases superfamily protein	-0.654706	2.4605e-05	93.1142	13.52	1	4	4	4	0.111371	4	10.3938	0.137806	4	1.45421	0.0912172	4	4.495	0.113156	4	3.84741	0.147688	4	4.15798	0.0736513	4	8.49999	0.0863216	4	11.9216	0.0764386	4	4.37749	0.0719184	4	8.77144	0.0915892	4	4.05632	318	36.2666	8.11865
AT2G21640.1	Encodes a protein of unknown function that is a marker for oxidative stress response.	-0.648868	0.00070358	0	6.73	1	1	1	1	0.110521	1		0.107653	1		0.0948281	1		0.12125	1		0.167516	1		0.0719932	1		0.0678273	1		0.0738393	1		0.0782911	1		0.10628	1		104	11.6888	6.93213
AT5G35330.1	methyl-CPG-binding domain protein 02	-0.648263	0.235835	28.85	7.35	1	1	1	1	0.0890188	1		0.124712	1		0.0722083	1		0.123387	1		0.145585	1		0.049407	1		0.0199424	1		0.121723	1		0.103545	1		0.150471	1		272	30.7483	5.8208
AT5G23860.1	tubulin beta 8	-0.646194	0.00834345	1002.28	49	1	2	18	33	0.0998046	2	4.76941	0.119539	2	3.24841	0.0990323	2	8.45654	0.156118	2	9.20237	0.155952	2	6.98949	0.0479119	2	22.0694	0.0422251	2	61.0364	0.0901782	2	5.43414	0.0950541	2	22.2865	0.0881431	2	17.7224	449	50.574	4.83057
AT2G22170.1	Lipase/lipooxygenase, PLAT/LH2 family protein	-0.645002	2.13315e-06	107.052	14.75	1	2	3	4	0.126697	2	7.75125	0.123363	2	12.4033	0.105476	2	0.205462	0.11023	2	8.5456	0.135973	2	0.331324	0.0678707	2	2.75369	0.070576	2	18.7307	0.0863354	2	7.28462	0.08553	2	3.55911	0.0864439	2	3.65265	183	20.1169	5.31299
AT5G24340.1	3'-5' exonuclease domain-containing protein	-0.643543	0.287455	55.07	1.98	1	1	1	1	0.0473211	1		0.201963	1		0.0815217	1		0.201983	1		0.0708955	1		0.167143	1		0.0311209	1		0.0664739	1		0.0729815	1		0.0585967	1		505	57.6657	8.17725
AT5G17410.2	Spc97 / Spc98 family of spindle pole body (SBP) component	-0.642186	0.00236069	38.57	3.39	1	2	2	2	0.102298	2	15.3957	0.0937106	2	28.3871	0.102694	2	20.6139	0.0983947	2	5.58481	0.149497	2	5.0693	0.0669441	2	0.517242	0.073376	2	9.48558	0.0968017	2	14.2971	0.120132	2	10.3541	0.0914948	2	14.5648	679	76.9834	7.1958
AT2G05620.1	proton gradient regulation 5	-0.642047	0.0376005	46.71	18.8	1	2	2	2	0.0886144	2	4.18019	0.152677	2	0.0158196	0.078126	2	0.591712	0.129162	2	23.5016	0.135822	2	1.49115	0.0623806	2	51.6519	0.0412257	2	88.6948	0.0808978	2	1.69841	0.110366	2	15.7713	0.108991	2	14.8325	133	14.2837	10.6528
AT5G44410.1	FAD-binding Berberine family protein	-0.641763	0.00186825	29.07	2.62	1	1	1	1	0.114533	1		0.156185	1		0.100643	1		0.108487	1		0.117422	1		0.0674088	1		0.0566836	1		0.0816424	1		0.0959754	1		0.101021	1		535	61.2345	8.25049
AT1G47490.1	RNA-binding protein 47C	-0.638983	0.0789602	0	2.08	2	1	1	1	0.115888	1		0.11874	1		0.102689	1		0.10842	1		0.128836	1		0.0589863	1		0.0330995	1		0.105884	1		0.101524	1		0.125933	1		432	48.4674	6.58057
AT4G15210.1	beta-amylase 5	-0.63759	0.00214008	124.436	15.46	1	7	7	7	0.109635	7	40.4528	0.148335	7	9.12003	0.0786099	7	13.2208	0.139619	7	24.2368	0.124171	7	8.3664	0.0679313	7	24.9875	0.0635772	7	5.22687	0.0837981	7	18.9845	0.0955081	7	21.0742	0.09382	7	12.6737	498	56.0271	5.36377
AT3G57780.1	BEST Arabidopsis thaliana protein match is: nucleolar protein gar2-related (TAIR:AT2G42320.2); Has 3163 Blast hits to 2460 proteins in 357 species: Archae - 16; Bacteria - 291; Metazoa - 841; Fungi - 335; Plants - 248; Viruses - 72; Other Eukaryotes - 1360 (source: NCBI BLink).	-0.636718	0.119122	62.0282	4.32	1	1	2	2	0.0974356	1		0.0577528	1		0.110485	1		0.135475	1		0.204079	1		0.0556279	1		0.0556279	1		0.130038	1		0.0624392	1		0.0910388	1		671	74.763	5.07178
AT4G23400.1	plasma membrane intrinsic protein 1;5	-0.635828	0.000445962	127.49	17.42	2	4	5	5	0.124476	4	15.4473	0.118228	4	23.4009	0.0877513	4	12.0175	0.112289	4	11.0143	0.153074	4	14.4449	0.070069	4	13.7847	0.0830153	4	10.7773	0.0686618	4	13.5603	0.0732158	4	17.4116	0.090596	4	5.56464	287	30.627	8.82178
AT1G65220.1	ARM repeat superfamily protein	-0.63351	0.000427887	91.6467	9	1	2	4	5	0.0735757	2	54.7964	0.128858	2	38.9161	0.128927	2	20.024	0.129175	2	70.6388	0.138421	2	3.63415	0.0780152	2	8.09694	0.0765943	2	13.0665	0.0625627	2	50.4089	0.0833559	2	28.0611	0.0666358	2	75.1945	411	47.0305	5.51611
ATCG00330.1	chloroplast ribosomal protein S14	-0.630577	0.0648844	150.012	38	1	4	4	5	0.0625614	5	43.8738	0.109342	5	6.2144	0.114289	5	2.19566	0.147344	5	25.3786	0.147288	5	8.4501	0.0428056	5	27.0938	0.0185542	5	114.714	0.110573	5	12.2239	0.094512	5	21.7119	0.0938876	5	32.257	100	11.7354	11.2241
AT3G06080.2	Plant protein of unknown function (DUF828)	-0.629037	0.042425	34.2445	3.2	1	2	2	2	0.113683	2	7.22307	0.107787	2	10.8753	0.0747928	2	26.8124	0.129412	2	40.5187	0.112033	2	26.2134	0.0678525	2	24.2266	0.0497921	2	8.29453	0.117054	2	22.4647	0.119844	2	27.2931	0.0907814	2	51.6325	469	53.6145	8.03076
AT4G24350.1	Phosphorylase superfamily protein	-0.624547	1.32573e-06	100.487	15.48	2	4	4	4	0.110131	4	3.30954	0.13776	4	7.02536	0.0979538	4	12.6879	0.114144	4	0.831142	0.147766	4	7.11117	0.0797455	4	2.95369	0.0607713	4	21.8284	0.077625	4	9.48137	0.0803363	4	8.09628	0.089019	4	3.86567	336	36.6729	8.1333
AT1G04040.1	HAD superfamily, subfamily IIIB acid phosphatase	-0.623893	0.000363781	37.06	16.97	1	4	5	5	0.100732	4	2.2017	0.162362	4	11.8977	0.103538	4	19.3756	0.124121	4	16.6372	0.13053	4	1.68534	0.0655154	4	22.4306	0.0627637	4	41.6368	0.0860357	4	24.4262	0.0691697	4	9.33669	0.101133	4	7.53647	271	31.0758	9.11475
AT1G52190.1	Major facilitator superfamily protein	-0.620612	0.197915	48.12	1.32	1	1	1	1	0.124869	1		0.0665638	1		0.0780969	1		0.163706	1		0.154756	1		0.0751531	1		0.121798	1		0.109317	1		0.0334938	1		0.0722469	1		607	66.8606	8.82178
AT5G22760.1	PHD finger family protein	-0.616002	0.342339	24.63	0.57	1	1	1	1	0.0470295	1		0.0550336	1		0.185367	1		0.0781883	1		0.247395	1		0.0279336	1		0.0982931	1		0.0406546	1		0.125319	1		0.0947864	1		1566	175.557	7.02002
AT3G18750.1	with no lysine (K) kinase 6	-0.615655	7.08915e-06	26.67	3.53	2	2	2	2	0.117988	2	3.21906	0.118841	2	31.7592	0.09647	2	17.6624	0.129364	2	9.65426	0.108779	2	39.0153	0.0629295	2	69.5406	0.0712191	2	57.8981	0.0895532	2	24.8294	0.0868578	2	43.4774	0.09576	2	0.11202	567	64.8245	5.16064
AT3G16470.1	Mannose-binding lectin superfamily protein	-0.615331	0.0071681	300.346	31.49	1	11	11	11	0.0756601	11	58.8355	0.155982	11	8.53003	0.0805589	11	7.38475	0.125032	11	26.886	0.142661	11	8.50524	0.0852119	11	28.9852	0.056106	11	23.2821	0.0776125	11	21.788	0.094015	11	29.8484	0.0867912	11	9.62247	451	48.4666	5.26221
AT5G41880.1	DNA primases;DNA primases	-0.612611	0.202807	29.36	1.55	1	1	1	1	0.0920344	1		0.0496114	1		0.0876262	1		0.177785	1		0.199867	1		0.0664822	1		0.0643317	1		0.141358	1		0.0497964	1		0.0711084	1		451	52.0348	6.12549
AT3G47820.1	PLANT U-BOX 39	-0.61078	0.0715514	47.54	1.77	1	1	1	1	0.0863619	1		0.0849155	1		0.172173	1		0.082225	1		0.18432	1		0.0981108	1		0.0737453	1		0.0705573	1		0.0797286	1		0.0678624	1		509	55.0671	7.03467
AT2G39330.1	jacalin-related lectin 23	-0.60912	0.0673882	382.193	30.28	2	11	11	11	0.129813	11	12.475	0.138723	11	11.0435	0.0450938	11	22.1362	0.111837	11	8.30293	0.175016	11	9.75535	0.110172	11	18.4946	0.0575298	11	28.1853	0.0755454	11	26.3392	0.077961	11	15.6003	0.086692	11	14.0026	459	50.4119	7.25439
AT1G33900.1	P-loop containing nucleoside triphosphate hydrolases superfamily protein	-0.60694	0.469144	0	2.76	1	1	1	1	0.0339711	1		0.0368869	1		0.443228	1		0.0351259	1		0.159139	1		0.0366706	1		0.0579469	1		0.0401591	1		0.0508373	1		0.106035	1		326	36.3735	5.32568
AT2G34790.1	FAD-binding Berberine family protein	-0.606124	0.0743576	88.9712	7.14	1	2	3	4	0.141294	3	0.955062	0.0874555	3	45.8363	0.114912	3	8.6473	0.0811048	3	3.76442	0.154415	3	37.3651	0.0744499	3	9.97468	0.0681233	3	24.8096	0.111851	3	35.1765	0.0758945	3	49.1731	0.11945	3	4.76996	532	59.6093	6.41748
AT4G21530.1	Transducin/WD40 repeat-like superfamily protein	-0.605108	0.199937	0	0.9	1	1	1	1	0.115263	1		0.178333	1		0.0962263	1		0.0779283	1		0.0913312	1		0.0467099	1		0.0469463	1		0.0617124	1		0.213325	1		0.0722242	1		777	87.364	4.97021
AT4G30610.1	alpha/beta-Hydrolases superfamily protein	-0.604413	0.00161881	75.85	11.61	3	5	5	5	0.103334	5	3.51205	0.115208	5	3.82487	0.113265	5	5.03388	0.137958	5	2.95402	0.12679	5	2.86591	0.0725907	5	12.2958	0.0721516	5	10.9125	0.0929476	5	4.47258	0.0727065	5	12.2731	0.083433	5	10.3853	465	52.8117	9.12939
AT1G20770.1	unknown protein; Has 59 Blast hits to 59 proteins in 24 species: Archae - 0; Bacteria - 0; Metazoa - 26; Fungi - 4; Plants - 29; Viruses - 0; Other Eukaryotes - 0 (source: NCBI BLink).	-0.602825	0.0834718	19.82	6.05	1	1	1	1	0.107528	1		0.143322	1		0.0905335	1		0.110175	1		0.121278	1		0.060485	1		0.0348482	1		0.116467	1		0.110606	1		0.104758	1		215	23.4858	5.021
AT4G01080.1	TRICHOME BIREFRINGENCE-LIKE 26	-0.602418	7.58218e-05	64.48	6.56	1	2	2	2	0.118823	2	16.6256	0.117315	2	14.868	0.114508	2	0.855794	0.0931867	2	20.8724	0.126109	2	9.42646	0.107089	2	14.3295	0.0797126	2	0.260593	0.0617961	2	11.8228	0.0796631	2	8.62323	0.0984866	2	0.947338	442	50.655	6.87354
AT5G23570.1	XS domain-containing protein / XS zinc finger domain-containing protein-related	-0.600992	0.267312	25.11	2.88	1	1	1	1	0.0741038	1		0.144454	1		0.139503	1		0.0639433	1		0.139296	1		0.0247533	1		0.0607711	1		0.134138	1		0.155406	1		0.0636325	1		625	71.9271	5.88428
AT2G20020.1	RNA-binding CRS1 / YhbY (CRM) domain-containing protein	-0.600894	0.00261646	50.259	3.85	1	3	3	3	0.0966109	3	4.22722	0.092363	3	6.13225	0.107297	3	7.69525	0.106907	3	37.5579	0.147778	3	0.855698	0.0838623	3	12.0297	0.0905322	3	5.88616	0.0998757	3	7.99399	0.0729363	3	1.46445	0.10248	3	8.08201	701	79.0055	8.51416
AT4G16260.1	Glycosyl hydrolase superfamily protein	-0.599669	0.0690188	47.5799	4.65	1	2	2	2	0.0644589	2	21.9405	0.228313	2	10.2532	0.0391381	2	52.3942	0.0890359	2	0.899143	0.115919	2	10.3373	0.108583	2	14.6589	0.0600882	2	7.65533	0.0528701	2	2.40069	0.112902	2	21.7294	0.122707	2	13.3256	344	37.6881	6.84424
AT5G44450.1	methyltransferases	-0.598911	0.0223393	46.08	3.59	1	1	1	1	0.130117	1		0.132893	1		0.0884965	1		0.0940936	1		0.145821	1		0.117704	1		0.0600923	1		0.077074	1		0.082629	1		0.0710793	1		334	37.7199	7.35693
AT4G00430.1	plasma membrane intrinsic protein 1;4	-0.597456	0.00400205	123.489	8.71	2	2	3	3	0.114852	2	16.6616	0.0810406	2	34.8945	0.0885103	2	6.39198	0.0951331	2	10.1383	0.146296	2	0.297144	0.0959263	2	17.0114	0.114734	2	15.2409	0.0826383	2	15.704	0.0740762	2	3.67144	0.100931	2	21.1957	287	30.673	8.83643
AT2G02130.1	low-molecular-weight cysteine-rich 68	-0.595226	0.152746	49.26	28.57	1	1	1	2	0.0752246	2	15.6223	0.178392	2	12.7733	0.127022	2	18.958	0.140824	2	7.42474	0.148369	2	3.7276	0.0155121	2	37.7707	0.0173829	2	97.8815	0.0748104	2	25.0449	0.116122	2	3.50084	0.0989653	2	20.3967	77	8.53814	9.37842
AT5G64120.1	Peroxidase superfamily protein	-0.593618	0.150696	131.78	13.41	1	4	4	4	0.08019	4	22.1258	0.198866	4	17.6973	0.0910246	4	24.4282	0.0621255	4	13.9865	0.15638	4	18.3398	0.0766115	4	21.9509	0.031361	4	28.9072	0.0701662	4	22.2884	0.0719777	4	9.81801	0.140366	4	21.8027	328	34.8676	8.20654
AT3G10940.1	dual specificity protein phosphatase (DsPTP1) family protein	-0.592209	0.00740546	60.5511	10.28	1	3	3	3	0.0712493	3	19.0617	0.122023	3	19.494	0.0982129	3	8.98885	0.158642	3	7.18588	0.12552	3	5.21707	0.0440225	3	19.6718	0.0902703	3	10.2301	0.0845272	3	10.644	0.110878	3	9.64715	0.0903093	3	0.242014	282	32.067	8.47021
AT5G44020.1	HAD superfamily, subfamily IIIB acid phosphatase	-0.587821	0.000120984	172.294	23.53	1	6	7	7	0.0886427	6	14.1832	0.145045	6	24.894	0.104513	6	5.65644	0.111965	6	12.0721	0.130375	6	6.04769	0.0800975	6	14.7923	0.0656173	6	7.81627	0.0907258	6	12.03	0.0717242	6	14.6156	0.0942575	6	13.3096	272	31.0366	7.91357
AT2G29290.2	NAD(P)-binding Rossmann-fold superfamily protein	-0.585046	0.000613149	194.189	19.08	1	2	4	4	0.124618	2	27.0632	0.105133	2	35.2063	0.101056	2	31.9148	0.120299	2	9.00962	0.135535	2	0.106432	0.0768722	2	88.6031	0.0569667	2	114.147	0.0853356	2	24.4171	0.0607735	2	58.2859	0.0987708	2	16.9506	262	28.3874	5.42725
AT4G23860.1	PHD finger protein-related	-0.584128	0.208949	40.92	3.32	1	1	1	1	0.0692382	1		0.122587	1		0.0982755	1		0.115546	1		0.152983	1		0.0571809	1		0.0268873	1		0.101707	1		0.162078	1		0.093518	1		452	50.4628	4.69092
AT3G16250.1	NDH-dependent cyclic electron flow 1	-0.583009	0.00899495	49.169	9.8	1	2	2	2	0.0819849	2	30.5268	0.144718	2	0.442674	0.0903394	2	11.3396	0.120117	2	18.0524	0.100794	2	5.69795	0.084357	2	13.4351	0.080545	2	7.38716	0.0689858	2	8.06982	0.108362	2	29.4172	0.114127	2	8.58382	204	22.4043	8.1626
AT1G64200.1	vacuolar H+-ATPase subunit E isoform 3	-0.58219	0.000243889	407.84	40.93	1	3	11	18	0.116107	3	14.342	0.141882	3	2.95203	0.0971536	3	3.71515	0.100892	3	1.18032	0.145809	3	2.1049	0.0772654	3	5.92841	0.0660665	3	4.32421	0.085899	3	3.26401	0.0799779	3	9.81489	0.0904092	3	20.0788	237	27.0681	6.18896
AT4G04340.2	ERD (early-responsive to dehydration stress) family protein	-0.58173	0.330371	45.89	1.55	1	1	1	1	0.0852488	1		0.113577	1		0.0867636	1		0.120879	1		0.129759	1		0.0809006	1		0.0153548	1		0.100205	1		0.132876	1		0.134437	1		772	87.551	8.52881
AT3G04230.1	Ribosomal protein S5 domain 2-like superfamily protein	-0.580994	0.0878625	94.6692	24.66	1	1	5	5	0.171566	1		0.0700175	1		0.118794	1		0.0776863	1		0.168474	1		0.0765709	1		0.0765709	1		0.0799075	1		0.0799075	1		0.080506	1		146	16.5758	10.1841
AT1G12520.1	copper chaperone for SOD1	-0.57869	0.0476794	303.947	27.5	1	11	11	12	0.112684	12	13.5242	0.0827396	12	6.44261	0.128279	12	8.57957	0.101019	12	12.7022	0.161281	12	4.24322	0.0640954	12	11.3618	0.0622427	12	8.27714	0.112518	12	8.74427	0.0755238	12	13.6986	0.0935736	12	15.1443	320	33.8301	5.78271
AT1G18620.2	unknown protein; FUNCTIONS IN: molecular_function unknown; INVOLVED IN: biological_process unknown; LOCATED IN: cellular_component unknown; EXPRESSED IN: 22 plant structures; EXPRESSED DURING: 13 growth stages; BEST Arabidopsis thaliana protein match is: unknown protein (TAIR:AT1G74160.1); Has 1906 Blast hits to 1265 proteins in 203 species: Archae - 0; Bacteria - 130; Metazoa - 671; Fungi - 139;…	-0.57764	0.250983	26.72	1.18	1	1	1	1	0.14264	1		0.132487	1		0.0309329	1		0.113955	1		0.183756	1		0.0564292	1		0.0480839	1		0.0734679	1		0.0700267	1		0.148223	1		1014	114.046	9.12939
AT1G01620.1	plasma membrane intrinsic protein 1C	-0.575504	0.0736227	90.9773	7.34	2	1	2	2	0.114357	1		0.0842988	1		0.0985465	1		0.136394	1		0.151752	1		0.0957603	1		0.103436	1		0.0791907	1		0.0457363	1		0.0905275	1		286	30.6129	8.85107
AT2G38950.1	Transcription factor jumonji (jmj) family protein / zinc finger (C5HC2 type) family protein	-0.571338	0.180216	31.01	2.26	1	1	1	1	0.0607953	1		0.147989	1		0.0566928	1		0.129126	1		0.204175	1		0.0526159	1		0.0526159	1		0.103668	1		0.133116	1		0.0592062	1		708	79.2533	8.11865
AT4G21560.1	vacuolar protein sorting-associated protein 28 homolog 1	-0.57046	0.234953	29.42	6.7	1	1	1	1	0.105604	1		0.138445	1		0.0768141	1		0.116718	1		0.11245	1		0.0633166	1		0.0233974	1		0.115946	1		0.105301	1		0.142008	1		209	23.4788	5.31299
AT4G21620.1	glycine-rich protein	-0.570041	0.0306499	83.0635	20.61	1	2	2	3	0.11489	3	0.25428	0.150553	3	38.0494	0.0933498	3	28.0944	0.104807	3	1.89846	0.134162	3	3.76316	0.0320157	3	28.5389	0.0253623	2	239	0.0993237	3	5.00192	0.101325	3	23.4301	0.117463	3	12.6663	131	12.8504	9.59814
AT5G18240.1	myb-related protein 1	-0.567283	0.258512	24.57	2.99	1	1	1	1	0.18251	1		0.123521	1		0.0881802	1		0.0445653	1		0.145547	1		0.0606013	1		0.0370368	1		0.125966	1		0.0598052	1		0.132267	1		402	45.5456	6.771
AT5G64350.1	FK506-binding protein 12	-0.565896	0.0254256	58.25	14.29	1	1	1	2	0.092286	2	36.1914	0.092697	2	4.82583	0.136975	2	3.98164	0.105513	2	1.81012	0.125618	2	13.1232	0.0746447	2	19.6977	0.100538	2	16.2607	0.0966387	2	3.90155	0.0651686	2	2.03746	0.10539	2	4.8655	112	11.98	6.03662
AT3G03420.1	Ku70-binding family protein	-0.56483	0.0142436	56.9	14.95	1	2	2	2	0.0936296	2	14.767	0.091816	2	54.4322	0.11067	2	1.91114	0.0849707	2	21.0479	0.187832	2	34.52	0.0594648	2	10.8603	0.0526011	2	7.29877	0.0976968	2	11.274	0.0909219	2	1.76509	0.118188	2	5.72962	194	21.7836	7.81104
AT5G05600.1	2-oxoglutarate (2OG) and Fe(II)-dependent oxygenase superfamily protein	-0.563863	0.100136	199.04	15.9	2	5	6	7	0.129033	6	3.35201	0.179228	6	6.3643	0.078792	6	7.31947	0.0861418	6	3.36313	0.147814	6	7.26339	0.112454	6	8.49261	0.046849	6	31.7949	0.0466094	6	22.1217	0.069679	6	8.83299	0.107428	6	7.61515	371	42.1504	6.29053
AT1G76405.2	unknown protein; FUNCTIONS IN: molecular_function unknown; INVOLVED IN: biological_process unknown; LOCATED IN: chloroplast envelope; EXPRESSED IN: 21 plant structures; EXPRESSED DURING: 13 growth stages; BEST Arabidopsis thaliana protein match is: unknown protein (TAIR:AT1G20816.1); Has 52 Blast hits to 52 proteins in 19 species: Archae - 0; Bacteria - 0; Metazoa - 0; Fungi - 0; Plants - 50; Vir…	-0.563336	0.0341637	0	5.99	1	1	1	1	0.0993922	1		0.118303	1		0.0888108	1		0.115333	1		0.156741	1		0.0735593	1		0.0427721	1		0.0932029	1		0.0917893	1		0.120096	1		167	19.4398	9.45166
AT1G10500.1	chloroplast-localized ISCA-like protein	-0.563004	0.201657	92.0177	16.11	1	2	2	2	0.0600202	2	96.9415	0.127093	2	23.729	0.0848565	2	31.7367	0.158486	2	58.2515	0.132903	2	5.94491	0.0312983	2	159.027	0.0537579	1		0.0985382	2	24.0803	0.135344	2	37.7379	0.106258	2	4.28234	180	19.3244	8.25049
AT4G28600.1	no pollen germination related 2	-0.562917	0.0358101	67.7346	2.84	1	2	2	2	0.0860455	2	63.3875	0.143993	2	14.2317	0.0863864	2	30.8132	0.0956658	2	21.2068	0.146034	2	0.53826	0.0558373	2	144.8	0.0308672	2	391.414	0.0829214	2	86.6614	0.0722427	2	49.2248	0.138105	2	35.5966	739	82.6814	7.7085
AT1G10370.1	Glutathione S-transferase family protein	-0.559277	8.66022e-05	120.562	25.11	2	5	6	8	0.11702	7	12.2932	0.134782	7	25.804	0.0981855	7	6.98306	0.119984	7	24.3738	0.140229	7	9.08114	0.056067	7	44.4519	0.0652966	7	110.656	0.0865782	7	5.61631	0.0836264	7	18.6782	0.0981266	7	5.26128	227	25.2911	6.59521
AT3G61710.1	AUTOPHAGY 6	-0.558683	0.120347	110.38	4.84	1	2	2	2	0.0508665	2	153.129	0.0994862	2	55.3712	0.0831724	2	8.07663	0.0996378	2	47.5034	0.153313	2	1.38945	0.0585479	2	39.1053	0.049988	2	100.637	0.0573475	2	39.1079	0.15033	2	42.3467	0.149221	2	39.5636	517	58.4671	5.90967
AT1G43710.1	Pyridoxal phosphate (PLP)-dependent transferases superfamily protein	-0.556266	1.87399e-05	85.5743	5.6	1	2	2	2	0.100237	2	12.2357	0.112178	2	4.47234	0.105427	2	8.96214	0.111968	2	13.6575	0.141637	2	2.03538	0.0778545	2	6.4511	0.0869923	2	4.2391	0.0883935	2	2.08756	0.0836589	2	9.02801	0.0903165	2	0.0873961	482	54.042	6.18896
AT1G17200.1	Uncharacterised protein family (UPF0497)	-0.554519	0.276603	76.44	6.37	1	1	1	1	0.0504712	1		0.124535	1		0.0893807	1		0.132474	1		0.167904	1		0.0286421	1		0.0923183	1		0.0484759	1		0.14942	1		0.11638	1		204	21.8639	5.79541
AT2G29530.3	Tim10/DDP family zinc finger protein	-0.552693	0.00272946	204.469	26.17	1	2	2	3	0.115451	3	13.4164	0.15195	3	30.4673	0.0933292	3	3.80118	0.12091	3	11.9295	0.114357	3	9.66651	0.0656879	3	1.35158	0.051549	3	213.963	0.084258	3	2.58056	0.113234	3	14.5221	0.0945048	3	2.21939	107	12.244	5.22412
AT3G16670.1	Pollen Ole e 1 allergen and extensin family protein	-0.551348	0.0523202	27.32	4.55	1	1	1	1	0.115145	1		0.104284	1		0.111737	1		0.0978143	1		0.141051	1		0.0632254	1		0.0486925	1		0.104876	1		0.0736128	1		0.139562	1		154	15.8646	8.104
AT2G18245.1	alpha/beta-Hydrolases superfamily protein	-0.54834	0.000660187	23.59	9.3	1	2	2	2	0.0855269	2	19.4973	0.145495	2	22.0301	0.119108	2	33.1122	0.134876	2	47.4383	0.134507	2	10.5019	0.0566288	2	81.2659	0.0608635	2	69.1741	0.0865921	2	1.36481	0.0850762	2	1.93981	0.0599241	2	84.5339	398	44.8194	9.42236
AT1G08125.2	S-adenosyl-L-methionine-dependent methyltransferases superfamily protein	-0.548049	0.10275	76.0174	3.42	1	1	1	2	0.107996	2	2.06552	0.131666	2	9.05228	0.0814199	2	46.5528	0.131514	2	37.8123	0.135346	2	10.1547	0.0415185	2	176.53	0.128571	1		0.0664922	2	91.2388	0.109856	2	24.0695	0.0962549	2	15.5666	322	35.9782	6.65381
AT5G17870.1	plastid-specific 50S ribosomal protein 6	-0.547773	6.63429e-06	27.38	6.6	1	1	1	1	0.108334	1		0.126098	1		0.104631	1		0.10576	1		0.141184	1		0.0858742	1		0.0768397	1		0.0840286	1		0.0815123	1		0.0857385	1		106	11.0298	10.0962
AT5G65010.2	asparagine synthetase 2	-0.547711	0.000120489	349.142	25.56	2	8	12	13	0.0965817	8	16.8256	0.140597	8	5.22246	0.0881554	8	15.0343	0.136383	8	17.3192	0.130626	8	5.47248	0.0724688	8	23.9026	0.0699849	8	9.64848	0.0861239	8	4.254	0.0888879	8	9.82913	0.0965942	8	5.96945	579	65.1167	6.45557
AT5G27560.1	Domain of unknown function (DUF1995)	-0.547665	0.100454	171.376	14.37	1	3	3	3	0.0748146	3	14.941	0.0965421	3	24.4145	0.0939427	3	10.774	0.123944	3	32.1432	0.134074	3	15.7764	0.0751058	3	47.3312	0.0615144	3	81.3249	0.0609525	3	2.149	0.128075	3	7.17395	0.108453	3	24.5127	341	38.0218	4.83057
AT2G29510.1	Protein of unknown function (DUF3527)	-0.54713	0.270805	42.88	0.95	1	1	1	1	0.0594655	1		0.117105	1		0.105638	1		0.0717868	1		0.233331	1		0.101117	1		0.0850848	1		0.0790787	1		0.0279093	1		0.119484	1		839	93.2608	9.65674
AT4G37590.1	Phototropic-responsive NPH3 family protein	-0.547033	0.00999979	13.72	4.48	1	2	2	2	0.0953418	2	3.69187	0.104374	2	44.9062	0.111643	2	17.9737	0.0828159	2	37.102	0.140291	2	16.5468	0.0848516	2	34.8867	0.0855851	2	36.2817	0.0686428	2	3.86466	0.123248	2	17.7353	0.0872666	2	31.3527	580	64.5307	6.72705
AT1G69190.1	Dihydropterin pyrophosphokinase / Dihydropteroate synthase	-0.544482	0.167331	29.43	4.75	1	1	2	2	0.096087	1		0.122412	1		0.0827524	1		0.11281	1		0.142387	1		0.0545155	1		0.0319885	1		0.100537	1		0.137054	1		0.119456	1		484	54.0758	6.16357
AT5G60410.2	DNA-binding protein with MIZ/SP-RING zinc finger, PHD-finger and SAP domain	-0.544116	0.118458	28.3	1.24	1	1	1	1	0.0980244	1		0.103299	1		0.121011	1		0.159266	1		0.0942166	1		0.0597677	1		0.144373	1		0.084724	1		0.0675603	1		0.0677574	1		885	97.1197	5.2749
AT5G24780.1	vegetative storage protein 1	-0.543385	0.105259	164.249	15.56	1	3	5	6	0.140197	3	5.87049	0.115403	3	28.5083	0.0791962	3	13.5591	0.117334	3	22.6409	0.115577	3	4.84556	0.138455	3	7.91616	0.0656521	3	15.9008	0.0942409	3	9.13193	0.0664308	3	4.48995	0.0646713	3	14.5576	270	30.2427	5.66846
AT1G45201.1	triacylglycerol lipase-like 1	-0.541975	0.00186587	235.696	13.15	1	6	6	7	0.133891	7	12.4963	0.10693	7	12.3544	0.089392	7	13.5551	0.107699	6	14.3355	0.149735	7	7.8012	0.0705663	6	19.2243	0.0700656	6	19.4303	0.0902269	7	4.85458	0.0832661	6	6.74232	0.0969441	7	8.81505	479	54.7412	8.98291
AT5G67220.1	FMN-linked oxidoreductases superfamily protein	-0.540045	0.122131	34.78	1.89	1	1	1	1	0.082369	1		0.112437	1		0.118512	1		0.112489	1		0.134837	1		0.0484069	1		0.042283	1		0.127149	1		0.0986224	1		0.122895	1		423	48.2057	7.57666
AT5G50950.1	FUMARASE 2	-0.539218	0.00890249	526.429	40.98	1	9	18	22	0.108393	11	35.8919	0.140209	11	6.32822	0.0875876	11	25.046	0.128683	11	36.4687	0.114666	11	14.7606	0.0458029	11	43.7907	0.0852459	11	13.9556	0.0786849	11	7.52056	0.112922	11	22.8006	0.0943384	11	17.4208	510	55.7304	7.35693
AT5G07860.1	HXXXD-type acyl-transferase family protein	-0.538876	0.0617839	37.0467	6.39	2	3	3	3	0.0904989	3	27.5876	0.139074	3	13.3414	0.102333	3	7.60039	0.101347	3	11.6237	0.128245	3	3.79617	0.0709077	3	25.2554	0.0349307	3	17.0033	0.103161	3	17.1049	0.075979	3	20.6261	0.121134	3	8.93508	454	50.4012	6.82959
AT5G66590.1	CAP (Cysteine-rich secretory proteins, Antigen 5, and Pathogenesis-related 1 protein) superfamily protein	-0.538105	0.00517621	85.7409	19.46	1	3	3	3	0.0995008	3	9.76781	0.145124	3	6.39387	0.11155	3	5.89131	0.124166	3	3.36781	0.126778	3	6.43321	0.0599053	3	18.1442	0.0483187	3	13.9358	0.102985	3	6.6526	0.102215	3	5.66512	0.0997898	3	1.76733	185	20.0865	9.64209
AT1G23205.1	Plant invertase/pectin methylesterase inhibitor superfamily protein	-0.536086	0.03671	51.98	5.85	1	1	1	1	0.104291	1		0.104279	1		0.120359	1		0.107731	1		0.136611	1		0.0895586	1		0.0508375	1		0.107738	1		0.0646036	1		0.113991	1		205	22.6621	5.26221
AT2G20950.4	Arabidopsis phospholipase-like protein (PEARLI 4) family	-0.534774	0.241754	92.3057	3.58	1	1	2	2	0.0550646	1		0.116607	1		0.103153	1		0.134495	1		0.164806	1		0.113988	1		0.122175	1		0.0367845	1		0.0956287	1		0.0572979	1		530	60.9643	8.60205
AT4G38420.1	SKU5 similar 9	-0.533425	0.0571213	42.51	2.91	2	1	2	2	0.107785	1		0.101236	1		0.0992667	1		0.113633	1		0.150015	1		0.113325	1		0.061175	1		0.0815058	1		0.0534084	1		0.118651	1		549	62.4519	9.61279
AT1G18730.1	NDH dependent flow 6	-0.533381	0.0203399	97.1963	22.29	1	3	3	3	0.12053	3	2.65013	0.0906363	3	6.38067	0.0898276	3	8.31571	0.100665	3	25.1447	0.139632	3	4.84508	0.0861609	3	2.46211	0.104825	3	10.2773	0.0784301	3	7.85341	0.0711029	3	1.47302	0.108576	3	3.60958	175	20.3829	5.41455
AT4G19860.1	alpha/beta-Hydrolases superfamily protein	-0.532812	0.0151283	33.33	2.24	1	1	1	1	0.110143	1		0.140704	1		0.087532	1		0.131713	1		0.110448	1		0.0864273	1		0.0865532	1		0.0953945	1		0.0576258	1		0.0934601	1		535	60.392	5.16064
AT2G02100.1	low-molecular-weight cysteine-rich 69	-0.531738	0.215277	79.55	41.56	1	2	2	2	0.0996636	2	41.7046	0.0940088	2	34.4384	0.0847914	2	18.3297	0.157377	2	2.55586	0.126736	2	3.41772	0.0278245	2	277.379	0.0750245	1		0.109734	2	45.043	0.124413	2	5.1883	0.107812	2	40.8144	77	8.51803	8.95361
AT1G30690.1	Sec14p-like phosphatidylinositol transfer family protein	-0.530093	0.000244264	432.841	36.11	1	20	20	23	0.104791	23	15.4837	0.110016	23	9.87316	0.109306	23	9.63864	0.118519	23	8.97063	0.132944	23	9.70643	0.0775452	23	6.40157	0.0808533	23	11.0634	0.0959565	23	8.87614	0.0785025	23	15.6028	0.0854289	23	4.7578	540	61.1518	4.91943
AT3G47010.1	Glycosyl hydrolase family protein	-0.529083	0.298456	75.749	2.63	9	1	2	2	0.0856023	1		0.128351	1		0.0975415	1		0.0886509	1		0.135067	1		0.0753546	1		0.0212736	1		0.120074	1		0.0803856	1		0.1677	1		609	66.2235	5.40186
AT1G14150.1	PsbQ-like 2	-0.529072	0.00466813	127.52	25.79	1	4	4	5	0.104419	5	11.2952	0.114759	5	17.0929	0.112899	5	14.46	0.105507	5	6.03895	0.144243	5	4.73142	0.102773	5	22.7899	0.0913852	5	13.1741	0.0784973	5	30.608	0.0649572	5	18.6768	0.0838747	5	19.3417	190	22.1432	8.68994
AT5G55480.1	SHV3-like 1	-0.528133	0.000691692	132.928	6.53	1	4	4	4	0.10569	4	5.5106	0.11039	4	6.91268	0.10113	4	19.3252	0.101968	4	9.78196	0.146342	4	3.47784	0.0691616	4	44.1582	0.0796997	4	14.8628	0.104368	4	24.0431	0.0831549	4	9.22205	0.0865807	4	8.29704	766	84.1119	5.66846
AT3G61260.1	Remorin family protein	-0.525405	0.000336738	74.4605	47.64	2	7	7	7	0.10812	7	4.75227	0.132306	7	2.43438	0.0744232	7	11.4957	0.117039	7	8.12977	0.134553	7	7.26449	0.075394	7	3.77521	0.0908668	7	10.4142	0.0818998	7	1.84681	0.080241	7	4.70291	0.104191	7	4.90035	212	23.13	5.64307
AT3G45260.1	C2H2-like zinc finger protein	-0.524803	0.180213	97.7085	8.52	4	2	4	4	0.0533632	2	29.7877	0.129648	2	19.1947	0.0993454	2	9.49333	0.101993	2	8.99324	0.124251	2	51.512	0.058788	2	30.6069	0.0422642	2	6.90569	0.103451	2	10.614	0.125017	2	23.3819	0.14817	2	21.142	446	49.9095	9.30518
AT3G51950.1	Zinc finger (CCCH-type) family protein / RNA recognition motif (RRM)-containing protein	-0.524552	0.0143258	64.07	2.04	1	1	1	1	0.109562	1		0.0954427	1		0.0967227	1		0.123567	1		0.154756	1		0.0868126	1		0.062167	1		0.107137	1		0.0842525	1		0.0795801	1		540	59.7516	6.94678
AT2G29450.1	glutathione S-transferase tau 5	-0.523116	0.000156817	91.6832	25.45	4	5	5	5	0.108564	5	18.0588	0.128761	5	12.6497	0.0922563	5	17.2243	0.11721	5	21.1036	0.125325	5	13.6427	0.073089	5	15.9061	0.0884091	5	16.1619	0.0721881	5	11.9084	0.0856467	5	18.9268	0.0926069	5	3.67183	224	25.9836	5.5542
AT5G65560.1	Pentatricopeptide repeat (PPR) superfamily protein	-0.52159	0.400257	0	0.87	1	1	1	1	0.0444635	1		0.061694	1		0.331161	1		0.0504777	1		0.160352	1		0.0618692	1		0.0647815	1		0.0582478	1		0.056104	1		0.110849	1		915	103.47	7.25439
AT4G18760.1	receptor like protein 51	-0.520046	0.0202552	115.33	5.57	1	2	2	2	0.0917822	2	5.61897	0.121721	2	24.1253	0.112347	2	0.197702	0.109933	2	6.85192	0.159853	2	9.00769	0.0488867	2	50.3168	0.0259844	2	253.403	0.118331	2	19.645	0.0980722	2	10.568	0.0958299	2	28.6739	431	46.0421	8.49951
AT3G52050.3	5'-3' exonuclease family protein	-0.519732	0.0363757	0	1.79	1	1	1	1	0.106878	1		0.149888	1		0.0848404	1		0.1121	1		0.122375	1		0.0570664	1		0.0970771	1		0.100302	1		0.104786	1		0.064687	1		448	49.2396	7.59131
AT2G44310.1	Calcium-binding EF-hand family protein	-0.51967	0.0603366	125.425	23.94	1	3	3	3	0.104678	3	3.90868	0.205501	3	7.68974	0.0572031	3	9.2865	0.114879	3	1.97529	0.112623	3	5.8137	0.0740567	3	9.16903	0.0648461	3	16.6855	0.0703938	3	7.03849	0.1093	3	4.15123	0.081606	3	6.37851	142	15.8108	4.51318
AT1G79150.1	binding	-0.519634	0.0511363	47.86	4.34	1	2	2	2	0.105492	2	40.9275	0.0779028	2	63.7792	0.0759204	2	49.763	0.148267	2	46.2297	0.160267	2	56.3393	0.0682257	2	20.6795	0.0575861	2	27.8195	0.104913	2	24.9234	0.0873751	2	9.41781	0.0737686	2	68.6904	830	94.8304	8.646
AT5G43780.1	Pseudouridine synthase/archaeosine transglycosylase-like family protein	-0.518404	0.115957	196.162	19.83	1	3	12	15	0.125046	3	1.10432	0.143679	3	0.700192	0.0758779	3	3.45439	0.0919325	3	0.397791	0.124415	3	5.7239	0.0478821	3	20.5876	0.117688	3	6.00287	0.0551986	3	2.6588	0.101108	3	4.9997	0.109535	3	4.4192	469	52.0929	8.86572
AT1G52410.2	TSK-associating protein 1	-0.518026	0.0405838	733.866	41.37	1	24	25	30	0.126572	29	16.0093	0.128337	29	13.7446	0.0880737	29	11.4105	0.10186	29	16.6058	0.142717	29	8.30524	0.120641	29	11.8724	0.061784	29	17.6104	0.0822491	29	20.1196	0.0778397	29	14.7619	0.0690028	29	20.298	759	84.3247	4.65283
AT1G20440.1	cold-regulated 47	-0.517045	0.00128891	211.62	46.79	1	10	11	13	0.120913	11	20.7558	0.13045	11	14.6586	0.0909565	11	19.9938	0.123532	11	14.5238	0.11785	11	14.7466	0.0815951	11	10.9348	0.0861553	11	12.5193	0.0899096	11	13.7584	0.0794626	11	16.0583	0.0795378	11	15.0828	265	29.8789	4.76709
AT3G07040.1	NB-ARC domain-containing disease resistance protein	-0.514423	2.63834e-05	0	0.76	1	1	1	1	0.115917	1		0.12427	1		0.104276	1		0.108975	1		0.125425	1		0.0804324	1		0.0817149	1		0.0797163	1		0.088491	1		0.0907829	1		926	106.814	8.36768
AT1G70800.1	Calcium-dependent lipid-binding (CaLB domain) family protein	-0.514376	0.0643843	38.99	4.6	1	1	1	1	0.0974158	1		0.18202	1		0.0928939	1		0.0925132	1		0.113315	1		0.0852783	1		0.0948817	1		0.0682735	1		0.0538364	1		0.119572	1		174	19.6192	5.03369
AT4G22140.1	PHD finger family protein / bromo-adjacent homology (BAH) domain-containing protein	-0.512517	0.246404	27.8	5.13	1	1	1	1	0.0853588	1		0.112822	1		0.0944274	1		0.123783	1		0.122892	1		0.0369271	1		0.0365	1		0.13142	1		0.125886	1		0.129984	1		234	26.5489	7.92822
AT5G24420.1	6-phosphogluconolactonase 5	-0.511143	9.40518e-05	63.2667	11.11	1	3	3	3	0.102382	3	20.3425	0.142016	3	18.2382	0.0981968	3	11.6452	0.119833	3	15.4703	0.123581	3	21.3183	0.0810404	3	14.6251	0.0843938	2	36.4431	0.0909162	3	9.46939	0.0894691	3	2.12496	0.086058	3	4.16278	252	28.4575	6.22705
AT3G09540.1	Pectin lyase-like superfamily protein	-0.510406	0.0516017	73.12	5.29	1	2	2	2	0.126313	2	4.26423	0.0986987	2	23.457	0.1109	2	28.9168	0.0973413	2	84.4919	0.123155	2	33.3052	0.0401233	2	376.919	0.0331934	2	476.087	0.0750768	2	85.4327	0.0945805	2	35.5554	0.11715	2	16.6742	378	41.4437	8.03076
AT1G75750.1	GAST1 protein homolog 1	-0.510077	0.31849	122.371	33.67	1	4	4	7	0.0793142	7	5.8961	0.225249	7	9.87104	0.0644928	7	17.9974	0.139514	7	17.8442	0.116939	7	11.515	0.0220189	6	26.6189	0.0183541	5	110.877	0.100435	7	13.6542	0.107801	7	9.54181	0.137074	7	20.9128	98	10.7373	9.11475
AT5G48930.1	hydroxycinnamoyl-CoA shikimate/quinate hydroxycinnamoyl transferase	-0.507187	0.000120236	124.133	11.55	1	6	6	7	0.107422	7	5.64674	0.128274	7	2.24104	0.115671	7	4.08717	0.116197	7	4.21145	0.132474	7	2.70237	0.0692426	7	12.7626	0.0801636	7	6.18626	0.0949	7	2.95706	0.0857348	7	9.48326	0.0789286	7	19.7591	433	47.9444	6.66846
AT1G55325.2	RNA polymerase II transcription mediators	-0.50682	0.117852	67.8336	1.3	1	3	3	3	0.0922194	3	25.952	0.104573	3	19.4034	0.0879455	3	9.19919	0.0663495	3	87.8011	0.098055	3	19.9421	0.0797302	3	38.762	0.0453412	3	8.16139	0.1102	3	30.8755	0.0888865	3	64.8589	0.146806	3	33.9048	2001	217.132	6.25244
AT3G57320.1	unknown protein; Has 30 Blast hits to 30 proteins in 13 species: Archae - 0; Bacteria - 0; Metazoa - 2; Fungi - 0; Plants - 28; Viruses - 0; Other Eukaryotes - 0 (source: NCBI BLink).	-0.506256	0.0163173	93.5674	25.49	1	3	3	3	0.136149	3	1.43266	0.132117	3	4.08652	0.0845884	3	1.7722	0.0973644	3	10.934	0.129114	3	8.51655	0.083519	3	21.0493	0.0780067	3	5.00616	0.106236	3	2.32858	0.0872708	3	1.2754	0.0883478	3	4.91519	102	11.7953	8.39697
AT4G08540.1	DNA-directed RNA polymerase II protein	-0.505707	0.337754	26.75	1.48	1	1	1	1	0.0319064	1		0.216166	1		0.158127	1		0.152095	1		0.0656506	1		0.0765047	1		0.0652562	1		0.0708691	1		0.0721353	1		0.0912886	1		473	53.1079	9.26123
AT1G20450.1	Dehydrin family protein	-0.503061	0.0153557	182.861	40.77	1	8	8	8	0.118568	8	12.0732	0.13183	8	6.80014	0.0796897	8	20.4194	0.111595	8	10.3703	0.10373	8	15.612	0.0980444	8	12.5238	0.100012	8	24.1051	0.0685489	8	4.86663	0.089878	8	8.38602	0.0919003	8	9.47326	260	29.5298	5.17334
AT5G42650.1	allene oxide synthase	-0.502916	0.00363464	800.324	58.3	1	26	26	34	0.109179	33	26.4085	0.154372	33	17.4733	0.0803236	33	18.3288	0.103675	33	23.1732	0.130781	33	11.0744	0.0677536	33	21.9338	0.0760443	32	26.6505	0.0750662	33	21.9451	0.0930748	33	20.456	0.102377	33	15.3211	518	58.1604	8.66064
AT3G54850.1	plant U-box 14	-0.499908	0.485533	61.51	1.74	1	1	1	1	0.124449	1		0.201645	1		0.0503001	1		0.0440419	1		0.131868	1		0.0516969	1		0.0152888	1		0.118688	1		0.118315	1		0.143707	1		632	69.3539	5.17334
AT1G65590.1	beta-hexosaminidase 3	-0.499465	1.38654e-05	254.055	20	1	9	10	10	0.106836	9	14.655	0.136409	9	14.3015	0.100566	9	10.8425	0.112051	9	12.4652	0.125535	9	9.09479	0.0745138	9	5.34385	0.0826482	9	7.41105	0.0915196	9	6.98168	0.0778985	9	14.6062	0.0941853	9	3.90528	535	59.9758	8.14795
AT1G49660.1	carboxyesterase 5	-0.498605	1.43554e-05	75.2348	11.29	2	3	4	4	0.108879	3	0.559844	0.113682	3	5.01594	0.0976556	3	4.14725	0.10876	3	6.4828	0.13029	3	3.4515	0.081423	3	7.83205	0.0827644	3	5.57948	0.0912165	3	4.81736	0.088081	3	1.17104	0.0944871	3	6.05052	319	35.1749	5.5415
AT2G34560.2	P-loop containing nucleoside triphosphate hydrolases superfamily protein	-0.496743	0.0220853	259.421	19.85	1	10	10	13	0.109916	13	20.4682	0.0772184	13	15.1479	0.120759	13	21.6319	0.116335	13	9.82463	0.142728	13	7.98473	0.075685	13	5.57918	0.0770775	13	12.6782	0.108863	13	16.9046	0.0715174	13	16.0599	0.0879647	13	10.1201	393	43.9756	5.80811
AT1G79500.5	Aldolase-type TIM barrel family protein	-0.496398	0.131366	190.167	31.25	1	5	9	9	0.0921079	5	7.26094	0.127589	5	18.5803	0.0802176	5	12.9026	0.134577	5	4.75404	0.130928	5	3.09539	0.0442722	5	21.2831	0.0201367	5	35.6652	0.0924529	5	5.57126	0.122319	5	17.6571	0.118842	5	6.70675	336	36.8774	9.20264
AT3G25770.1	allene oxide cyclase 2	-0.495282	0.000509145	327.123	31.23	1	6	7	13	0.106039	11	23.2366	0.138601	11	15.4446	0.0948947	11	20.4305	0.112745	11	18.4779	0.127301	11	10.787	0.0788591	11	23.6609	0.062992	11	23.1925	0.0906193	11	31.8011	0.095	11	13.7096	0.0954087	11	25.7406	253	27.618	7.43018
AT2G43820.1	UDP-glucosyltransferase 74F2	-0.495243	0.0050215	103.489	12.25	2	5	5	5	0.105215	5	11.7165	0.167954	5	8.15099	0.0873171	5	5.79995	0.0907486	5	4.76895	0.134479	5	0.708974	0.0857082	5	14.3035	0.0832957	5	11.2761	0.0800233	5	11.7999	0.0795314	5	8.45804	0.0889441	5	16.7377	449	50.7395	5.35107
AT1G73970.1	unknown protein; Has 34 Blast hits to 33 proteins in 15 species: Archae - 0; Bacteria - 0; Metazoa - 0; Fungi - 0; Plants - 32; Viruses - 0; Other Eukaryotes - 2 (source: NCBI BLink).	-0.493908	0.258321	40.1	1	1	1	1	1	0.152272	1		0.10621	1		0.0828788	1		0.0679054	1		0.148436	1		0.0353394	1		0.109423	1		0.0549716	1		0.100201	1		0.142363	1		803	89.1086	6.69775
AT1G01630.1	Sec14p-like phosphatidylinositol transfer family protein	-0.493122	6.2437e-05	123.18	20.39	1	5	5	5	0.0911122	5	12.6686	0.127168	5	3.93428	0.106872	5	17.4408	0.111647	5	15.2646	0.135217	5	3.52933	0.0800914	5	17.1729	0.0657313	5	14.8398	0.0950599	5	15.4087	0.0885066	5	13.6076	0.0937375	5	11.5144	255	29.197	7.38623
AT4G17030.1	expansin-like B1	-0.492854	0.0568398	80.3115	13.2	1	3	3	3	0.0979422	3	14.4146	0.113939	3	21.6676	0.0892675	3	6.52142	0.137647	3	0.561955	0.12405	3	2.08815	0.0714163	3	80.9174	0.0292134	3	68.9138	0.103554	3	15.3981	0.100705	3	3.82199	0.116158	3	12.642	250	27.9158	7.09326
AT3G48460.1	GDSL-like Lipase/Acylhydrolase superfamily protein	-0.492383	0.000280491	57.5345	8.14	1	3	3	3	0.102436	3	1.48458	0.129058	3	6.88971	0.104236	3	7.66618	0.109114	3	10.397	0.115704	3	7.43298	0.0770902	3	4.27655	0.107544	3	13.3935	0.0687182	3	8.33258	0.0754086	3	5.03776	0.0951986	3	0.498708	381	42.2081	7.73779
AT1G76400.1	Ribophorin I	-0.491477	0.301237	30.06	1.3	1	1	1	1	0.0879978	1		0.112385	1		0.0784215	1		0.109527	1		0.156705	1		0.0922365	1		0.0224239	1		0.107739	1		0.112859	1		0.119704	1		614	68.5996	8.47021
AT2G18328.1	RAD-like 4	-0.491033	0.200866	34.38	9.09	1	1	1	1	0.101485	1		0.141753	1		0.118527	1		0.0735552	1		0.124647	1		0.0837488	1		0.113746	1		0.138807	1		0.0523693	1		0.0513626	1		77	8.97743	9.12939
AT1G15930.2	Ribosomal protein L7Ae/L30e/S12e/Gadd45 family protein	-0.490917	0.300279	277.588	54.17	1	5	9	14	0.0899627	7	23.8357	0.131656	7	8.9057	0.097849	7	7.38107	0.133656	7	22.3361	0.128952	7	8.2103	0.0375048	7	19.5473	0.0126777	7	36.2923	0.107715	7	20.9047	0.133364	7	13.0639	0.126604	7	7.14418	144	15.367	5.5542
AT4G01650.1	Polyketide cyclase / dehydrase and lipid transport protein	-0.489487	0.230376	82.41	8.33	1	1	1	1	0.101805	1		0.0997895	1		0.129892	1		0.129038	1		0.0853807	1		0.0457369	1		0.0457369	1		0.0741355	1		0.141697	1		0.146787	1		288	32.5976	5.61768
AT3G61570.1	GRIP-related ARF-binding domain-containing protein 1	-0.489393	0.0540941	86.1266	3.37	1	2	3	4	0.104782	3	23.293	0.170111	3	39.0308	0.0824429	3	21.7673	0.111665	3	20.1799	0.0852115	3	35.3855	0.0706939	3	5.98928	0.066485	3	3.11743	0.0946103	3	12.693	0.143123	3	44.4275	0.115891	3	17.6682	712	81.6735	6.31592
AT4G31850.1	proton gradient regulation 3	-0.489284	0.000353496	54.8067	3.42	1	3	3	3	0.10087	3	20.1467	0.104282	3	12.8932	0.111251	3	3.42107	0.100086	3	12.7733	0.125065	3	2.5561	0.0970733	3	25.2318	0.0770425	3	43.854	0.0822139	3	1.25574	0.0886038	3	13.2254	0.114079	3	43.9513	1112	124.113	6.771
AT1G58370.1	glycosyl hydrolase family 10 protein / carbohydrate-binding domain-containing protein	-0.487174	0.12804	45.92	0.98	1	1	1	1	0.141719	1		0.0681316	1		0.132842	1		0.0891607	1		0.147362	1		0.0650513	1		0.0782346	1		0.11599	1		0.0783289	1		0.0831807	1		917	102.395	6.17627
AT2G44670.1	Protein of unknown function (DUF581)	-0.486425	0.0571521	50.14	9.68	1	1	1	1	0.0982479	1		0.111912	1		0.0916077	1		0.15228	1		0.115224	1		0.0870601	1		0.0568304	1		0.0811697	1		0.12815	1		0.0775197	1		93	10.515	7.72314
AT5G50280.1	Pentatricopeptide repeat (PPR) superfamily protein	-0.485066	0.00203958	53.23	1.66	1	1	1	1	0.098526	1		0.103511	1		0.120518	1		0.118944	1		0.131156	1		0.0685223	1		0.0800493	1		0.0891356	1		0.0955911	1		0.0940466	1		723	82.1203	7.2251
AT3G28270.2	Protein of unknown function (DUF677)	-0.48326	0.215128	120.004	20.05	1	7	7	7	0.124967	7	10.1854	0.15672	7	7.75397	0.064156	7	3.43477	0.105158	7	12.3369	0.144215	7	17.7105	0.0900198	7	8.67495	0.132275	7	15.0905	0.0437767	7	20.6883	0.0675875	7	29.6215	0.061204	7	7.23543	374	41.5867	5.31299
AT1G74470.1	Pyridine nucleotide-disulphide oxidoreductase family protein	-0.482893	0.000692806	881.175	45.18	1	19	19	32	0.104225	32	11.5021	0.109875	32	10.5763	0.0947831	32	10.5725	0.11915	32	9.87574	0.148314	32	8.00503	0.0822553	32	17.705	0.0886079	32	11.2777	0.0803332	32	13.6907	0.0785332	32	13.1821	0.097385	32	10.6867	467	51.8047	8.90967
AT2G36950.1	Heavy metal transport/detoxification superfamily protein	-0.482861	0.000817076	101.737	6.99	1	3	3	3	0.0942241	3	4.18529	0.111338	3	8.12549	0.0991827	3	3.94903	0.117513	3	1.93111	0.136994	3	9.95057	0.0773082	3	5.53453	0.0926348	3	7.15902	0.0719992	3	5.69302	0.0906651	3	3.39022	0.0924794	3	14.8313	386	40.3318	8.57275
AT1G71460.1	Pentatricopeptide repeat (PPR-like) superfamily protein	-0.481895	0.035123	27.73	1.31	1	1	1	1	0.119724	1		0.101646	1		0.113392	1		0.115972	1		0.116809	1		0.0869342	1		0.0739395	1		0.123937	1		0.0669315	1		0.0807141	1		689	77.4373	9.36377
AT1G79950.1	RAD3-like DNA-binding helicase protein	-0.481828	0.00221844	25.51	1.44	1	2	2	2	0.0756485	2	118.273	0.144396	2	42.3838	0.109488	2	1.28228	0.101433	2	38.9751	0.112078	2	20.8027	0.0735228	2	3.32764	0.0891683	2	6.42822	0.0972287	2	24.4676	0.0513345	2	71.4849	0.113987	2	3.87473	1040	116.558	8.74854
AT5G11480.1	P-loop containing nucleoside triphosphate hydrolases superfamily protein	-0.481726	0.00107624	131.193	11.32	1	3	3	3	0.100295	3	5.28985	0.0965385	3	12.4878	0.111224	3	1.29766	0.118838	3	6.333	0.149388	3	6.85236	0.0668869	3	28.6987	0.0757815	3	13.1644	0.0970776	3	5.02122	0.0930048	3	5.9314	0.101833	3	11.0462	318	35.6387	9.26123
AT2G21130.1	Cyclophilin-like peptidyl-prolyl cis-trans isomerase family protein	-0.481206	0.138004	183.773	37.93	4	1	7	13	0.091999	1		0.127907	1		0.0925935	1		0.101715	1		0.140226	1		0.0758878	1		0.03534	1		0.102151	1		0.105024	1		0.127157	1		174	18.4522	8.1626
AT1G71950.1	Proteinase inhibitor, propeptide	-0.480431	0.0330772	62.5665	14.71	1	2	2	2	0.0653179	2	60.7886	0.153972	2	5.2274	0.0686513	2	17.3115	0.145847	2	36.3211	0.12157	2	3.59008	0.0541985	2	43.0883	0.0675155	2	14.8073	0.0796116	2	14.5111	0.128251	2	39.6343	0.0984618	2	4.58054	136	14.8425	6.15088
AT3G11780.2	MD-2-related lipid recognition domain-containing protein / ML domain-containing protein	-0.479975	0.00208503	162.004	15.2	1	2	2	3	0.107644	3	0.520748	0.127331	3	7.05793	0.0900102	3	4.99437	0.101859	3	0.879367	0.126024	3	10.6852	0.103541	3	15.9916	0.0801206	3	4.79401	0.100654	3	9.34937	0.0788097	3	2.75232	0.0970452	3	13.7911	171	19.0203	5.16064
AT5G05960.1	Bifunctional inhibitor/lipid-transfer protein/seed storage 2S albumin superfamily protein	-0.478109	0.0274947	61.6109	30.17	1	3	3	5	0.100476	5	4.80238	0.132932	5	0.827744	0.104061	5	1.85717	0.116973	5	13.2266	0.114144	5	4.95129	0.0772727	5	39.4711	0.0490285	5	12.685	0.11562	5	10.2708	0.0723799	5	27.6223	0.112822	5	7.45279	116	12.4342	9.02686
AT5G64816.1	unknown protein; Has 30201 Blast hits to 17322 proteins in 780 species: Archae - 12; Bacteria - 1396; Metazoa - 17338; Fungi - 3422; Plants - 5037; Viruses - 0; Other Eukaryotes - 2996 (source: NCBI BLink).	-0.475011	0.0971859	100.031	26.15	1	3	3	4	0.0842987	4	36.6432	0.127988	4	14.7341	0.0847951	4	15.3302	0.134119	4	22.5212	0.149466	4	31.9815	0.0371318	4	72.1805	0.0226032	3	114.079	0.0929613	4	15.0752	0.0844079	4	6.89456	0.129939	4	18.2743	130	14.4321	8.35303
AT1G26850.1	S-adenosyl-L-methionine-dependent methyltransferases superfamily protein	-0.474909	0.0834553	45.15	2.92	1	2	2	2	0.125453	2	4.06404	0.10426	2	22.6474	0.0796385	2	26.8078	0.0994368	2	23.5555	0.108955	2	10.1559	0.0364987	2	623.103	0.0359225	2	248.587	0.110991	2	23.083	0.0777926	2	4.96959	0.163624	2	24.9839	616	69.5786	6.96143
AT4G37800.1	xyloglucan endotransglucosylase/hydrolase 7	-0.473426	0.13897	312.425	44.03	1	8	8	11	0.095034	11	25.8001	0.162219	11	13.2735	0.0891461	11	6.95468	0.137083	11	5.30486	0.109268	11	11.7622	0.0446301	11	22.934	0.0186666	11	116.381	0.0978893	11	22.9371	0.12438	11	14.4163	0.109937	11	7.2715	293	33.6594	7.40088
AT4G23430.2	NAD(P)-binding Rossmann-fold superfamily protein	-0.47263	7.47597e-06	39.0768	8.07	2	3	3	3	0.098676	3	4.12386	0.127402	3	23.8633	0.0958267	3	7.36044	0.119806	3	22.7668	0.134738	3	8.26777	0.075341	3	11.2814	0.0828049	3	9.50497	0.0829834	3	2.14613	0.0895234	3	18.9667	0.102034	3	5.84895	322	34.7178	8.83643
AT5G38520.2	alpha/beta-Hydrolases superfamily protein	-0.472097	0.0471921	55.5067	6.42	1	2	2	3	0.0783981	3	16.976	0.12764	3	10.4357	0.0887749	3	2.7091	0.123797	3	0.153107	0.129375	3	9.58704	0.061549	3	14.2608	0.0595596	3	76.8667	0.0888433	3	20.0369	0.116685	3	12.7896	0.123473	3	9.74701	374	40.9666	7.81104
AT3G28860.1	ATP binding cassette subfamily B19	-0.472027	0.115628	40.5608	1.92	1	2	2	2	0.0905733	2	12.4917	0.0797691	2	19.3376	0.0696042	2	84.3729	0.14783	2	9.02867	0.155863	2	7.00582	0.105923	2	10.3577	0.0927887	2	22.3699	0.0978666	2	4.38519	0.0500359	2	13.7808	0.0964608	2	27.6318	1252	136.702	8.22119
AT2G34620.1	Mitochondrial transcription termination factor family protein	-0.471592	0.0161883	27.08	2.97	1	1	1	1	0.101362	1		0.0897972	1		0.134115	1		0.121879	1		0.124747	1		0.0757606	1		0.0782248	1		0.0829557	1		0.0863033	1		0.104855	1		303	34.231	8.14795
AT5G61270.1	phytochrome-interacting factor7	-0.471358	0.216838	0	2.19	1	1	1	1	0.0779299	1		0.0867904	1		0.134462	1		0.217176	1		0.0733719	1		0.0857772	1		0.0659129	1		0.0754007	1		0.0754007	1		0.107778	1		366	40.8006	7.95752
AT3G45230.1	hydroxyproline-rich glycoprotein family protein	-0.471275	0.00122881	92.5523	7.43	1	1	1	2	0.121081	2	15.8065	0.101722	2	31.2342	0.107963	2	4.30727	0.0970744	2	18.3073	0.137229	2	9.37925	0.084959	2	1.76817	0.0941081	2	19.4322	0.0877243	2	16.9029	0.0755975	2	8.4778	0.0853609	2	31.1443	175	17.934	5.79541
AT1G04820.1	tubulin alpha-4 chain	-0.469757	0.0892597	998.698	52	1	1	19	46	0.0611614	1		0.113589	1		0.0994485	1		0.1408	1		0.161841	1		0.0560576	1		0.0865773	1		0.0720746	1		0.109354	1		0.0990977	1		450	49.5093	5.05908
AT1G51680.1	4-coumarate:CoA ligase 1	-0.469668	2.90816e-05	266.725	18.54	1	8	11	14	0.10511	10	4.82425	0.109079	10	11.4064	0.110091	10	16.8538	0.110534	10	7.59273	0.134119	10	7.74156	0.0828782	10	9.26363	0.0843096	10	11.078	0.0882388	10	9.05015	0.0825497	10	10.3641	0.0942827	10	3.84509	561	61.0146	5.42725
AT2G39470.1	PsbP-like protein 2	-0.469623	0.0770551	205.232	26.89	1	5	5	5	0.0936993	5	29.2009	0.110677	5	23.1711	0.10006	5	15.7252	0.106878	5	20.9689	0.149371	5	15.6698	0.103997	5	5.04636	0.0886741	5	4.93255	0.0797197	5	6.65531	0.0659774	5	3.67731	0.0954412	5	13.8829	238	26.9457	8.74854
AT5G44130.1	FASCICLIN-like arabinogalactan protein 13 precursor	-0.469399	0.00129576	167.386	15.79	1	4	5	5	0.114569	4	13.5903	0.137629	4	2.44341	0.105023	4	11.0083	0.0893385	4	3.95858	0.130659	4	5.46733	0.0765322	4	7.09032	0.0802106	4	5.9214	0.0903303	4	3.26455	0.0796081	4	9.51549	0.0910301	4	7.87063	247	26.1888	5.66846
AT4G26530.1	Aldolase superfamily protein	-0.468947	0.00967195	475.776	42.46	1	12	14	18	0.108456	15	10.1688	0.134926	15	9.18463	0.0850539	15	12.6876	0.135654	15	21.7143	0.114839	15	4.26527	0.067483	15	21.6102	0.0936239	15	22.2013	0.0709775	15	13.8265	0.0939775	15	12.2673	0.0893705	15	13.9199	358	38.2698	5.80811
AT3G55760.1	unknown protein; LOCATED IN: chloroplast stroma, chloroplast; EXPRESSED IN: 16 plant structures; EXPRESSED DURING: 10 growth stages; BEST Arabidopsis thaliana protein match is: unknown protein (TAIR:AT1G42430.2); Has 176 Blast hits to 125 proteins in 40 species: Archae - 0; Bacteria - 3; Metazoa - 19; Fungi - 9; Plants - 81; Viruses - 0; Other Eukaryotes - 64 (source: NCBI BLink).	-0.468166	0.00115335	233.717	28.03	1	11	11	11	0.0952993	11	11.5823	0.143947	11	9.11833	0.106454	11	11.1744	0.108857	11	15.7152	0.116053	11	7.31002	0.075099	11	13.0472	0.0924211	11	9.01332	0.0874339	11	7.6808	0.0848909	11	5.92061	0.0842478	11	8.2317	578	65.5326	5.49072
AT5G57410.3	Afadin/alpha-actinin-binding protein	-0.468136	0.10649	46.83	2.56	1	1	1	1	0.101125	1		0.108039	1		0.108831	1		0.106941	1		0.129355	1		0.0875344	1		0.0402139	1		0.0877488	1		0.0949445	1		0.135267	1		391	44.6125	6.72705
AT5G06360.1	Ribosomal protein S8e family protein	-0.46729	0.0730529	29.08	3.08	1	1	1	1	0.0689678	1		0.13241	1		0.0804496	1		0.0994462	1		0.202622	1		0.0751016	1		0.0589861	1		0.0768211	1		0.093783	1		0.111412	1		260	29.7359	10.1548
AT3G04640.1	glycine-rich protein	-0.466122	0.00341995	47.98	6.29	1	1	1	1	0.10774	1		0.123622	1		0.0946617	1		0.103391	1		0.139247	1		0.0842757	1		0.0715581	1		0.110493	1		0.0712938	1		0.093718	1		159	15.8781	9.87646
AT4G28030.1	Acyl-CoA N-acyltransferases (NAT) superfamily protein	-0.46611	0.00299398	130.399	16.42	1	4	4	4	0.10373	4	11.0456	0.132574	4	3.84213	0.0992053	4	8.58583	0.118602	4	6.49292	0.140952	4	10.7001	0.0540238	4	50.2706	0.0397498	4	158.944	0.0923347	4	18.302	0.103606	4	8.92197	0.0967146	4	10.4195	274	30.3972	6.55127
ATCG00790.1	ribosomal protein L16	-0.465249	0.0169791	77.2887	26.67	1	3	3	6	0.0785665	6	28.0034	0.104909	6	24.2182	0.11025	6	6.80315	0.103925	6	30.8405	0.126952	6	7.22798	0.103449	6	17.228	0.102318	6	24.2467	0.0962517	6	11.6299	0.0848507	6	27.2018	0.0800577	6	3.83937	135	15.2843	11.6196
AT2G02120.1	Scorpion toxin-like knottin superfamily protein	-0.464691	0.0713475	43.4948	38.96	1	2	2	2	0.0504796	2	66.9695	0.219238	2	33.4648	0.0930901	2	9.85514	0.160908	2	44.339	0.0746635	2	59.4032	0.0455434	2	156.604	0.0436705	2	142.031	0.0824243	2	5.09555	0.0839007	2	41.849	0.0964019	2	1.20863	77	8.57205	8.71924
AT1G48600.2	S-adenosyl-L-methionine-dependent methyltransferases superfamily protein	-0.463865	0.00282631	504.043	47.25	2	17	20	25	0.119267	21	10.4411	0.133304	21	18.4054	0.0921861	21	9.34875	0.121204	21	38.6192	0.12816	21	9.20719	0.0596185	21	54.1716	0.0760574	20	39.8854	0.0870748	21	13.2547	0.106131	21	16.5835	0.0961851	21	8.91411	491	56.0096	5.18604
AT1G60690.1	NAD(P)-linked oxidoreductase superfamily protein	-0.461976	0.000293273	187.836	25.51	1	2	9	9	0.0971783	2	9.0373	0.126487	2	28.5053	0.105478	2	6.52499	0.115026	2	8.72211	0.132327	2	20.395	0.062585	2	65.576	0.0545665	2	85.5815	0.0937053	2	22.1702	0.0902717	2	7.63944	0.104488	2	16.7005	345	38.1365	6.39209
AT4G35140.1	Transducin/WD40 repeat-like superfamily protein	-0.460321	0.110972	41.488	4.03	1	2	2	2	0.100876	2	19.9288	0.0688951	2	44.7269	0.147922	2	32.5864	0.0902318	2	55.3676	0.100674	2	14.1889	0.0609756	2	22.8754	0.111431	2	158.234	0.0673278	2	27.4545	0.0909462	2	26.6397	0.0990255	2	82.5784	496	55.4574	6.31592
AT4G14340.1	casein kinase I	-0.460176	0.0700372	70.6443	5.25	1	1	2	3	0.0834207	1		0.129301	1		0.13997	1		0.0887459	1		0.12583	1		0.0977842	1		0.0556621	1		0.0712844	1		0.11288	1		0.0951208	1		457	51.9206	9.62744
AT1G09200.1	Histone superfamily protein	-0.459815	0.00364017	81.6118	22.06	4	1	4	5	0.1064	1		0.124991	1		0.109362	1		0.117915	1		0.109156	1		0.0939503	1		0.0715694	1		0.0828618	1		0.0770425	1		0.106752	1		136	15.2585	11.2974
AT3G59400.1	enzyme binding;tetrapyrrole binding	-0.45923	0.000176705	260.763	18.87	1	4	4	5	0.0926123	5	25.8883	0.115011	5	14.9301	0.102975	5	6.11042	0.103264	5	25.8524	0.148845	5	14.7043	0.0696023	5	37.5997	0.0701392	5	35.2852	0.0913587	5	4.7639	0.0975529	5	20.3062	0.0926342	5	4.39494	265	29.6468	7.18115
AT5G23750.1	Remorin family protein	-0.458968	0.00742596	49.07	14.85	1	4	4	4	0.127554	4	17.4255	0.123235	4	6.68336	0.0811993	4	15.0424	0.11887	4	0.856495	0.109754	4	4.13217	0.0793828	4	10.4648	0.0908934	4	7.57245	0.100465	4	12.1141	0.0806681	4	8.05238	0.0918652	4	8.56345	202	22.4377	5.50342
AT1G76080.1	chloroplastic drought-induced stress protein of 32 kD	-0.4564	0.00209428	223.478	45.03	1	12	12	16	0.0875247	16	35.0555	0.133796	16	13.8625	0.0929425	16	13.306	0.127817	16	24.0332	0.128663	16	19.352	0.0734069	16	30.7378	0.0732634	16	24.6332	0.0825999	16	13.7203	0.101604	16	8.89403	0.0886466	16	9.98838	302	33.6634	8.45557
AT5G02160.1	unknown protein; FUNCTIONS IN: molecular_function unknown; INVOLVED IN: biological_process unknown; LOCATED IN: chloroplast thylakoid membrane; EXPRESSED IN: 23 plant structures; EXPRESSED DURING: 13 growth stages; Has 121 Blast hits to 121 proteins in 17 species: Archae - 0; Bacteria - 0; Metazoa - 0; Fungi - 0; Plants - 121; Viruses - 0; Other Eukaryotes - 0 (source: NCBI BLink).	-0.455663	0.155594	266.77	23.26	1	4	4	5	0.0793457	5	8.12335	0.159475	5	12.4598	0.0940661	5	11.2623	0.124678	5	9.942	0.180312	5	20.9	0.0297634	3	75.5647	0.0403894	3	21.4108	0.114698	5	12.6075	0.0956573	5	7.21341	0.122998	5	12.6556	129	13.37	9.49561
AT1G05690.1	BTB and TAZ domain protein 3	-0.453093	0.0960221	28.75	1.92	1	1	1	1	0.137674	1		0.122501	1		0.0833296	1		0.0844931	1		0.139657	1		0.129933	1		0.0667607	1		0.0770497	1		0.0835867	1		0.0750144	1		364	41.4972	8.86572
AT2G43530.1	Scorpion toxin-like knottin superfamily protein	-0.452704	0.374703	22.75	9.41	1	1	1	1	0.107335	1		0.149215	1		0.0704584	1		0.126388	1		0.12978	1		0.0284598	1					0.102933	1		0.147246	1		0.138184	1		85	9.5896	8.104
AT3G18740.1	Ribosomal protein L7Ae/L30e/S12e/Gadd45 family protein	-0.452344	0.112681	139.968	56.25	2	2	7	8	0.106727	2	6.58391	0.129301	2	6.94103	0.0846169	2	35.1422	0.115925	2	24.3845	0.151159	2	15.2166	0.041723	2	66.9918	0.0211649	2	79.9207	0.111175	2	28.8823	0.0952867	2	8.8047	0.129254	2	15.123	112	12.2715	9.68604
AT2G03420.1	unknown protein; Has 38 Blast hits to 38 proteins in 17 species: Archae - 0; Bacteria - 0; Metazoa - 0; Fungi - 0; Plants - 38; Viruses - 0; Other Eukaryotes - 0 (source: NCBI BLink).	-0.451978	0.0184627	162.272	21.18	1	4	4	5	0.113614	5	9.38758	0.169647	5	5.10176	0.0771716	5	16.7419	0.11315	5	2.25478	0.118633	5	21.758	0.0534702	5	61.5978	0.0405303	5	222.7	0.0919707	5	6.61307	0.114161	5	8.36191	0.101295	5	4.10788	170	19.0157	8.41162
AT2G22990.3	sinapoylglucose 1	-0.450565	6.5906e-06	48.0129	8.73	1	4	4	5	0.102738	5	7.82478	0.122119	5	31.541	0.10089	5	1.22178	0.113204	5	8.71556	0.116536	5	18.3937	0.0852667	5	5.1527	0.0806161	5	10.7101	0.0923846	5	21.6593	0.0898692	5	4.60035	0.0887682	5	4.88959	458	52.0886	6.97607
AT2G31740.1	S-adenosyl-L-methionine-dependent methyltransferases superfamily protein	-0.450413	0.0294296	80.2995	3.55	1	3	3	3	0.0790503	3	22.6788	0.124015	3	5.93074	0.0939947	3	15.3603	0.0738652	3	30.237	0.11806	3	3.52316	0.0885832	3	5.76727	0.0690711	3	0.26113	0.12814	3	7.75088	0.10558	3	13.5689	0.105343	3	15.1956	760	84.7258	5.57959
AT3G28460.1	methyltransferases	-0.449534	0.0222959	58.65	8.28	1	2	2	2	0.0931776	2	6.07367	0.102733	2	2.56623	0.0879278	2	23.1205	0.115151	2	24.7494	0.166376	2	2.01925	0.0855186	2	2.24678	0.0861682	2	13.0658	0.0884199	2	29.5336	0.0794988	2	23.7258	0.089266	2	3.76876	314	34.7889	9.15869
AT3G14172.1	FUNCTIONS IN: molecular_function unknown; INVOLVED IN: biological_process unknown; LOCATED IN: cellular_component unknown; BEST Arabidopsis thaliana protein match is: COP1-interacting protein-related (TAIR:AT1G72410.1); Has 30201 Blast hits to 17322 proteins in 780 species: Archae - 12; Bacteria - 1396; Metazoa - 17338; Fungi - 3422; Plants - 5037; Viruses - 0; Other Eukaryotes - 2996 (source: NC…	-0.448923	0.207281	15.09	1.97	1	2	2	2	0.0972918	2	123.745	0.0908553	2	15.5423	0.105573	2	52.0656	0.108307	2	8.35892	0.127707	2	102.907	0.10855	2	8.00068	0.0513811	2	4.16063	0.101598	2	6.91673	0.0772422	2	55.2649	0.0746275	2	39.8896	1270	140.875	6.49365
AT1G27385.4	unknown protein; FUNCTIONS IN: molecular_function unknown; INVOLVED IN: biological_process unknown; EXPRESSED IN: 24 plant structures; EXPRESSED DURING: 13 growth stages; CONTAINS InterPro DOMAIN/s: Protein of unknown function DUF493 (InterPro:IPR007454); Has 79 Blast hits to 79 proteins in 23 species: Archae - 0; Bacteria - 6; Metazoa - 0; Fungi - 0; Plants - 72; Viruses - 0; Other Eukaryotes - …	-0.447544	0.145999	43.45	12.6	1	3	3	3	0.0984353	3	1.15447	0.142844	3	0.0457981	0.089039	3	1.32819	0.111287	3	19.1592	0.110076	3	0.328341	0.0967787	3	38.0552	0.0374064	3	5.03804	0.101512	3	5.80818	0.105185	3	11.0961	0.102669	3	11.5453	254	28.0793	8.70459
AT1G70830.1	MLP-like protein 28	-0.447396	0.0311339	142.2	19.7	1	6	7	8	0.100283	6	9.38183	0.0994047	6	8.64552	0.119053	6	11.8041	0.117027	6	10.1468	0.14118	6	5.04518	0.0769881	6	5.96211	0.0626561	6	18.616	0.11612	6	4.77353	0.0849206	6	12.3713	0.0802532	6	6.24738	335	37.5909	5.33838
AT5G46580.1	pentatricopeptide (PPR) repeat-containing protein	-0.447302	0.00293024	230.136	14.06	1	11	11	12	0.0895492	12	19.1589	0.0980333	12	14.8192	0.113768	12	13.0861	0.117763	12	11.5613	0.139195	12	7.77679	0.0759393	12	14.527	0.0774161	12	18.6714	0.089341	12	16.3591	0.0947446	12	18.0093	0.0968848	12	12.1816	711	80.8275	8.11865
AT5G26240.1	chloride channel D	-0.447221	0.124158	0	0.88	1	1	1	1	0.136463	1		0.0802119	1		0.129088	1		0.143549	1		0.0851917	1		0.0810582	1		0.0810582	1		0.0875746	1		0.0875746	1		0.0882304	1		792	87.0061	7.85498
AT1G53520.1	Chalcone-flavanone isomerase family protein	-0.446654	0.00252126	81.6389	8.01	1	3	3	3	0.0846816	3	27.797	0.117493	3	12.4762	0.0985928	3	42.439	0.102404	3	27.9961	0.137545	3	3.81133	0.0767379	3	2.62136	0.0733986	3	3.57188	0.112665	3	25.2212	0.107075	3	9.44452	0.103202	3	26.96	287	30.7099	8.41162
AT1G13820.1	alpha/beta-Hydrolases superfamily protein	-0.44625	0.010134	42.67	2.06	1	1	1	1	0.0910684	1		0.110282	1		0.119032	1		0.116844	1		0.126015	1		0.07487	1		0.0672322	1		0.0776125	1		0.1002	1		0.116844	1		339	37.9347	7.6499
AT3G18680.1	Amino acid kinase family protein	-0.445518	0.000705474	198.494	17.7	1	5	5	6	0.0975172	6	7.57168	0.0966017	6	14.6459	0.117042	6	5.55606	0.107056	6	10.2261	0.13587	6	6.33114	0.0841305	6	11.2514	0.0811209	6	2.72006	0.0889347	6	7.54558	0.0852213	6	8.26891	0.101457	6	5.96236	339	36.2405	8.33838
AT5G08420.1	RNA-binding KH domain-containing protein	-0.443941	0.0676801	24.54	1.79	1	1	1	1	0.0954714	1		0.102338	1		0.0830492	1		0.118967	1		0.162075	1		0.0672467	1		0.0534666	1		0.0896938	1		0.0990524	1		0.128641	1		391	45.2946	9.49561
AT5G18440.1	CONTAINS InterPro DOMAIN/s: Nuclear fragile X mental retardation-interacting protein 1, conserved region (InterPro:IPR019496); Has 1333 Blast hits to 1211 proteins in 205 species: Archae - 0; Bacteria - 137; Metazoa - 339; Fungi - 162; Plants - 70; Viruses - 6; Other Eukaryotes - 619 (source: NCBI BLink).	-0.443183	0.453912	32.19	2.13	1	1	1	1	0.309225	1		0.139935	1		0.0736753	1		0.0426352	1		0.0594832	1		0.066161	1		0.106675	1		0.0634023	1		0.0729015	1		0.0659062	1		470	53.6114	9.53955
AT1G30880.1	unknown protein; Has 24 Blast hits to 24 proteins in 8 species: Archae - 0; Bacteria - 0; Metazoa - 2; Fungi - 0; Plants - 22; Viruses - 0; Other Eukaryotes - 0 (source: NCBI BLink).	-0.441469	0.031427	0	10	1	1	1	1	0.108118	1		0.125539	1		0.108986	1		0.107976	1		0.11118	1		0.0861369	1		0.0850754	1		0.077514	1		0.12017	1		0.0693055	1		120	13.3933	10.4185
AT1G76090.1	sterol methyltransferase 3	-0.44103	0.0577798	40.683	4.18	1	1	2	2	0.113267	1		0.0891555	1		0.112082	1		0.105359	1		0.142487	1		0.100466	1		0.0674122	1		0.0918456	1		0.0628646	1		0.115061	1		359	40.0984	7.94287
AT5G24650.1	Mitochondrial import inner membrane translocase subunit Tim17/Tim22/Tim23 family protein	-0.440617	0.00292889	83.3836	19.31	1	5	5	5	0.0909414	5	11.7137	0.110113	5	10.8247	0.0922283	5	6.29745	0.113489	5	14.6416	0.144417	5	0.756851	0.0829911	5	9.73162	0.0895129	5	4.31694	0.0864982	5	10.7493	0.0751944	5	7.35291	0.120579	5	9.08833	259	27.7546	9.59814
AT4G13460.1	SU(VAR)3-9 homolog 9	-0.439316	0.000176881	65.0848	2.77	1	2	2	2	0.108304	2	2.87899	0.109354	2	24.853	0.0996471	2	11.1613	0.0888788	2	32.7422	0.133182	2	11.4797	0.096416	2	13.1759	0.075714	2	14.5546	0.0931513	2	5.97145	0.0893844	2	1.55781	0.100068	2	19.1721	650	72.1283	5.2876
AT4G39980.1	3-deoxy-D-arabino-heptulosonate 7-phosphate synthase 1	-0.438887	0.000231537	392.358	26.29	1	10	13	17	0.101131	12	12.3725	0.123851	12	7.84963	0.103749	12	10.8921	0.102226	12	13.6277	0.140423	12	6.66357	0.0900357	12	10.9535	0.0707446	12	10.158	0.0859456	12	21.4038	0.0860325	12	18.4987	0.104196	12	7.86805	525	57.9424	8.06006
AT1G07440.1	NAD(P)-binding Rossmann-fold superfamily protein	-0.438388	0.00274176	230.269	25.94	2	5	6	7	0.117909	6	6.52048	0.128015	6	7.11424	0.0951089	6	10.9738	0.105094	6	23.6713	0.121972	6	21.8772	0.0642351	6	58.2825	0.0741944	6	57.5339	0.081651	6	4.26624	0.0999728	6	3.22663	0.105512	6	11.3265	266	28.3143	6.97607
AT1G72320.1	pumilio 23	-0.436584	0.025349	0	1.86	1	1	1	1	0.0846456	1		0.150622	1		0.0866108	1		0.0945572	1		0.15365	1		0.0985828	1		0.0786151	1		0.0790893	1		0.0682307	1		0.105396	1		753	84.7738	7.81104
AT2G34060.1	Peroxidase superfamily protein	-0.432957	0.000912344	34.58	5.78	1	2	2	2	0.109641	2	4.27449	0.109439	2	19.4912	0.0965153	2	16.2386	0.106304	2	4.05316	0.134101	2	12.3332	0.0756198	2	4.62009	0.0947036	2	8.15144	0.094369	2	11.1005	0.0828223	2	18.9137	0.0924485	2	20.7038	346	38.2039	9.15869
AT3G54140.1	peptide transporter 1	-0.431848	0.356649	43.87	1.93	1	1	1	1	0.147066	1		0.0977986	1		0.0414343	1		0.132599	1		0.145861	1		0.0451103	1		0.115354	1		0.0973645	1		0.0494563	1		0.127956	1		570	63.9926	8.30908
AT1G72470.1	exocyst subunit exo70 family protein D1	-0.430646	0.132506	47.2858	5.21	1	1	4	4	0.0899652	1		0.118417	1		0.0836977	1		0.202658	1		0.0839205	1		0.0784427	1		0.0784427	1		0.0879326	1		0.0879326	1		0.0885912	1		633	71.4155	6.01123
AT1G54380.1	spliceosome protein-related	-0.429698	0.516784	47.1	1.94	1	1	1	1	0.052971	1		0.0655427	1		0.0841207	1		0.109729	1		0.20453	1		0.0307897	1		0.0247753	1		0.214064	1		0.126555	1		0.0869226	1		515	58.3027	4.81787
AT2G31450.1	DNA glycosylase superfamily protein	-0.429332	0.0166318	63.4503	4.49	1	2	2	3	0.0662499	3	44.6313	0.112388	3	1.42214	0.101636	3	13.0404	0.126159	3	1.43777	0.160703	3	1.5115	0.0860513	3	3.24605	0.0409906	3	44.0267	0.110289	3	12.9149	0.100011	3	11.6648	0.104234	3	1.43809	379	41.7015	9.14404
AT3G15890.1	Protein kinase superfamily protein	-0.428509	0.0447527	18.87	3.6	1	1	1	1	0.117055	1		0.0816013	1		0.104695	1		0.119115	1		0.141738	1		0.0644911	1		0.0956616	1		0.091016	1		0.0891308	1		0.0954973	1		361	40.9294	5.51611
AT5G08160.1	serine/threonine protein kinase 3	-0.428223	0.369702	31.37	4.61	1	1	1	1	0.0726762	1		0.11837	1		0.0817303	1		0.123551	1		0.128032	1		0.0495119	1		0.0272109	1		0.114364	1		0.149533	1		0.13502	1		347	38.6119	7.1665
AT3G44750.1	histone deacetylase 3	-0.427551	0.274856	90.1255	7.35	1	2	2	2	0.0787367	2	79.2489	0.077082	2	58.3667	0.0834229	2	110.241	0.088976	2	42.7663	0.2428	2	70.5839	0.0623486	2	64.0186	0.0333026	2	35.4081	0.0890102	2	15.996	0.0834598	2	16.087	0.0980914	2	9.53295	245	26.356	5.19873
AT3G52870.1	IQ calmodulin-binding motif family protein	-0.427373	0.0208589	48.2179	6.8	1	2	2	2	0.0753465	2	12.7479	0.109519	2	32.5143	0.0861231	2	11.1023	0.124083	2	0.806631	0.143362	2	10.9827	0.0810894	2	15.127	0.0468612	2	112.166	0.0980019	2	6.20885	0.109622	2	25.7591	0.111088	2	12.9337	456	51.1228	8.54346
AT2G03667.1	Asparagine synthase family protein	-0.427361	0.1847	69.32	1.8	1	1	1	1	0.122038	1		0.0711208	1		0.115947	1		0.0755346	1		0.189719	1		0.0736296	1		0.0736296	1		0.123326	1		0.0776484	1		0.0774078	1		610	67.6068	6.32861
AT4G32260.1	ATPase, F0 complex, subunit B/B', bacterial/chloroplast	-0.425164	0.0341085	337.149	33.79	1	8	8	14	0.0995468	14	13.2476	0.117205	14	16.1371	0.0984601	14	14.7901	0.0931805	14	13.3708	0.140828	14	9.39735	0.101344	14	9.5604	0.0965377	14	9.22541	0.079223	14	10.0651	0.0679338	14	5.68376	0.099317	14	13.17	219	23.9027	5.85889
AT2G03350.1	Protein of unknown function, DUF538	-0.424361	0.000608018	0	4.47	1	1	1	1	0.0880282	1		0.124193	1		0.100496	1		0.123261	1		0.128716	1		0.082923	1		0.0765351	1		0.0948074	1		0.0778205	1		0.10322	1		179	20.1538	9.5542
AT5G64000.1	Inositol monophosphatase family protein	-0.423535	0.327881	35.1009	5.76	1	1	2	2	0.0949436	1		0.103418	1		0.131096	1		0.0596804	1		0.150515	1		0.0619568	1		0.0661901	1		0.202714	1		0.0501441	1		0.0793419	1		347	37.4854	5.97314
AT1G15480.1	Tetratricopeptide repeat (TPR)-like superfamily protein	-0.423438	0.154473	14.02	1.18	1	1	1	1	0.0762356	1		0.132088	1		0.108673	1		0.105322	1		0.124164	1		0.065125	1		0.0475789	1		0.0728563	1		0.116883	1		0.151074	1		594	67.4895	6.87354
AT3G02180.1	SPIRAL1-like3	-0.421321	2.90367e-05	120.027	41.8	1	3	3	3	0.08847	3	6.02719	0.110282	3	21.348	0.104963	3	0.493735	0.133706	3	20.7896	0.137197	3	6.66712	0.0656264	3	33.464	0.0846291	2	15.2217	0.0936851	3	1.32367	0.0913015	3	1.7707	0.102707	3	2.5233	122	12.1648	9.5542
AT4G20330.1	Transcription initiation factor TFIIE, beta subunit	-0.421313	0.0508712	13.52	6.99	1	1	1	1	0.0917285	1		0.143346	1		0.0931753	1		0.120528	1		0.107442	1		0.0599348	1		0.0654877	1		0.0862401	1		0.119496	1		0.112622	1		286	32.41	9.43701
AT2G30270.1	Protein of unknown function (DUF567)	-0.420953	0.00174792	21.57	5.49	1	1	1	1	0.0978537	1		0.121939	1		0.0921922	1		0.111484	1		0.137075	1		0.0841405	1		0.0673345	1		0.0883658	1		0.0831445	1		0.11647	1		182	20.1946	9.15869
AT3G09260.1	Glycosyl hydrolase superfamily protein	-0.419234	0.0113126	44.5746	6.68	5	1	3	3	0.0910573	1		0.112635	1		0.0926049	1		0.109509	1		0.158423	1		0.0868161	1		0.0721079	1		0.111526	1		0.0791781	1		0.0861435	1		524	59.6827	6.91748
AT2G35635.1	ubiquitin 7	-0.419179	0.0569916	1195.13	39.61	12	1	6	44	0.0772417	1		0.177758	1		0.0896795	1		0.106752	1		0.116883	1		0.065743	1		0.0793394	1		0.0921388	1		0.113562	1		0.0809036	1		154	17.1393	6.06201
AT3G46630.1	Protein of unknown function (DUF3223)	-0.418069	0.00032952	58.1038	10.14	1	3	3	3	0.0887886	3	34.2538	0.11486	3	12.9756	0.105699	3	0.688255	0.105157	3	15.521	0.127189	3	3.72185	0.0741462	3	2.31187	0.0924212	3	1.25466	0.0960069	3	4.97493	0.089546	3	1.48098	0.103353	3	11.6977	207	24.1764	8.17725
AT2G37040.1	PHE ammonia lyase 1	-0.417933	0.0085302	358.224	25.38	1	7	16	18	0.103362	8	15.3994	0.109415	8	8.2585	0.114907	8	10.6651	0.0993973	8	6.84326	0.14271	8	18.1023	0.0908524	8	14.6933	0.0769583	8	11.8741	0.101314	8	12.4922	0.076021	8	12.78	0.0826364	8	18.7693	725	78.6761	6.30322
AT1G18170.1	FKBP-like peptidyl-prolyl cis-trans isomerase family protein	-0.41735	0.00479616	123.044	17.81	1	4	4	4	0.0894845	4	27.2438	0.127433	4	20.4544	0.107845	4	12.0592	0.0989757	4	19.2658	0.129845	4	11.8116	0.07786	4	24.2451	0.100454	4	12.5628	0.0735432	4	9.65899	0.0899696	4	7.82563	0.0974891	4	7.04683	247	26.5129	8.88037
AT1G70890.1	MLP-like protein 43	-0.417133	0.0168761	183.374	36.08	2	6	7	9	0.120287	7	17.9185	0.155446	7	10.895	0.0749647	7	14.7037	0.113148	7	28.9931	0.121061	7	3.54303	0.0691729	7	15.9761	0.0887273	7	5.8097	0.0816097	7	13.4754	0.105637	7	21.2004	0.0881582	7	5.30552	158	17.8781	5.84619
AT3G47000.1	Glycosyl hydrolase family protein	-0.41689	0.000175472	202.679	16.78	11	7	9	9	0.0986483	7	2.02077	0.148652	7	25.5221	0.0902552	7	8.80144	0.120046	7	17.5876	0.126438	7	13.7364	0.0736262	7	48.8759	0.07516	7	9.29709	0.0845648	7	11.4122	0.0910827	7	4.76852	0.106853	7	11.4353	608	66.2667	5.35107
AT4G34640.1	squalene synthase 1	-0.416427	0.313207	0	1.71	1	1	1	1	0.11957	1		0.0828673	1		0.137666	1		0.0779746	1		0.129941	1		0.113196	1		0.091719	1		0.0942202	1		0.0350038	1		0.117843	1		410	47.1109	6.62451
AT3G59840.1	unknown protein; FUNCTIONS IN: molecular_function unknown; INVOLVED IN: biological_process unknown; LOCATED IN: chloroplast, chloroplast envelope; EXPRESSED IN: 23 plant structures; EXPRESSED DURING: 13 growth stages; Has 72 Blast hits to 72 proteins in 12 species: Archae - 0; Bacteria - 0; Metazoa - 0; Fungi - 0; Plants - 72; Viruses - 0; Other Eukaryotes - 0 (source: NCBI BLink).	-0.41583	0.216648	68.23	32.99	1	2	2	2	0.100646	2	11.0388	0.170693	2	31.953	0.0819532	2	2.62712	0.141813	2	22.8299	0.148285	2	12.0055	0.0191599	2	123.811	0.0474619	2	157.225	0.0498345	2	38.0971	0.0928845	2	23.3348	0.120256	2	11.5815	97	10.4931	4.76709
AT1G19730.1	Thioredoxin superfamily protein	-0.415232	0.00639421	28.42	5.04	1	1	1	1	0.114635	1		0.120588	1		0.106556	1		0.103557	1		0.114856	1		0.0863819	1		0.0939781	1		0.0979565	1		0.0756626	1		0.0858291	1		119	13.0547	5.50342
AT1G73930.1	unknown protein; CONTAINS InterPro DOMAIN/s: Protein of unknown function DUF1630 (InterPro:IPR012860); Has 290 Blast hits to 263 proteins in 104 species: Archae - 0; Bacteria - 0; Metazoa - 148; Fungi - 30; Plants - 49; Viruses - 0; Other Eukaryotes - 63 (source: NCBI BLink).	-0.413775	0.320131	39.5	2.57	1	1	1	1	0.0689201	1		0.064051	1		0.126774	1		0.169252	1		0.13678	1		0.14837	1		0.0841799	1		0.0669285	1		0.0669285	1		0.0678152	1		623	70.3412	8.104
AT5G05860.1	UDP-glucosyl transferase 76C2	-0.413698	0.00127957	38.7909	5.56	1	3	3	4	0.0964197	4	9.09972	0.116373	4	14.9383	0.111814	4	7.03916	0.110724	4	8.91564	0.124012	4	8.47042	0.0703053	4	15.7834	0.0883134	4	4.34577	0.103115	4	6.91333	0.0817635	4	10.634	0.0954393	4	2.10157	450	50.393	5.37646
AT2G01620.1	RNI-like superfamily protein	-0.412923	0.019958	32.93	3.42	1	1	1	1	0.117496	1		0.136651	1		0.0885167	1		0.0922452	1		0.126151	1		0.0857106	1		0.0632816	1		0.101295	1		0.102612	1		0.0860407	1		292	32.9833	5.85889
ATCG01240.1	ribosomal protein S7	-0.412385	0.0326067	264.765	36.13	1	6	6	7	0.0833592	7	13.3215	0.110034	7	13.0449	0.0876817	7	7.72914	0.111763	7	3.63743	0.133702	7	9.21864	0.108804	7	16.357	0.101375	7	12.1628	0.0694413	7	4.37083	0.0825113	7	12.6728	0.106614	7	13.1317	155	17.3465	11.2827
AT1G10360.1	glutathione S-transferase TAU 18	-0.411912	0.000996799	135.954	25.55	2	6	7	8	0.100788	7	10.5736	0.132832	7	1.14768	0.10007	7	5.72143	0.0973665	7	5.81035	0.12111	7	10.0651	0.0681543	7	9.30168	0.0756958	7	35.1267	0.100434	7	8.68595	0.0948223	7	3.67705	0.101429	7	8.85449	227	25.8944	7.1665
AT1G19020.1	unknown protein; BEST Arabidopsis thaliana protein match is: unknown protein (TAIR:AT3G48180.1); Has 88 Blast hits to 88 proteins in 15 species: Archae - 0; Bacteria - 0; Metazoa - 0; Fungi - 0; Plants - 88; Viruses - 0; Other Eukaryotes - 0 (source: NCBI BLink).	-0.411688	0.220427	84.53	13.95	1	1	1	1	0.0659257	1		0.154565	1		0.112889	1		0.0940987	1		0.121608	1		0.057645	1		0.0558102	1		0.165738	1		0.0944016	1		0.0773178	1		86	9.14961	10.1694
AT1G07180.1	alternative NAD(P)H dehydrogenase 1	-0.411438	0.0877098	116.455	7.45	2	3	4	4	0.10795	3	3.12524	0.0917089	3	11.351	0.0861768	3	21.0616	0.0789835	3	24.627	0.103003	3	5.92163	0.0929667	3	3.74771	0.139238	3	23.3813	0.0924272	3	3.95053	0.0696842	3	1.19646	0.14138	3	46.17	510	56.5923	8.646
AT1G66580.1	senescence associated gene 24	-0.410866	0.0526658	321.909	32.58	1	4	7	14	0.0664697	5	12.82	0.119716	5	5.52717	0.113542	5	0.494328	0.135554	5	26.2293	0.111686	5	8.61668	0.0888568	5	4.86672	0.0614394	5	54.904	0.115877	5	15.541	0.125148	5	11.0085	0.0858161	5	9.25914	221	24.9132	10.5649
AT1G76100.1	plastocyanin 1	-0.408836	0.0961921	125.9	14.04	1	1	1	2	0.0748253	2	4.67739	0.150432	2	23.9565	0.0910564	2	89.4675	0.115624	2	29.5912	0.137159	2	35.0709	0.0539511	2	68.0005	0.0594403	2	4.24934	0.0698045	2	7.83978	0.113061	2	16.2574	0.108724	2	7.60377	171	17.578	5.94775
AT4G36390.1	Methylthiotransferase	-0.408768	0.0199403	200.301	14.22	1	9	9	9	0.104269	9	10.4871	0.0868211	9	11.244	0.114841	9	30.9623	0.109185	9	18.9255	0.14788	9	11.0967	0.0775199	9	14.52	0.0834501	9	9.67819	0.0831216	9	14.4218	0.0864607	9	9.73613	0.0923437	9	23.1053	640	71.6758	6.87354
AT3G06480.1	DEAD box RNA helicase family protein	-0.408195	0.241121	188.143	3.95	1	2	4	5	0.0778036	3	39.0561	0.0839592	3	9.39072	0.11852	3	33.3348	0.0552521	3	53.3811	0.165	3	27.4691	0.0961208	3	69.1775	0.090761	3	27.6528	0.0541726	3	9.49343	0.0946461	3	99.1188	0.131402	3	52.5952	1088	119.483	9.93506
AT4G14960.2	Tubulin/FtsZ family protein	-0.407063	0.115821	1002.26	52	1	1	19	46	0.0592021	1		0.130377	1		0.0945224	1		0.147735	1		0.135602	1		0.0669766	1		0.0795602	1		0.0721623	1		0.116335	1		0.097528	1		450	49.5063	5.05908
AT3G47650.1	DnaJ/Hsp40 cysteine-rich domain superfamily protein	-0.406975	0.603173	78.3982	33.82	1	2	2	2	0.0305239	2	119.121	0.081479	2	23.2726	0.0481073	2	41.0516	0.104595	2	25.26	0.199183	2	10.6154	0.0144877	2	59.3867	0.0137955	2	48.5767	0.209806	2	25.9645	0.098438	2	15.7376	0.182586	2	30.2002	136	14.5368	7.75244
AT3G47620.1	TEOSINTE BRANCHED, cycloidea and PCF (TCP) 14	-0.406049	0.000175332	44.3	7.77	1	3	3	3	0.0765566	3	28.6059	0.105791	3	7.42992	0.0970425	3	12.7457	0.0935722	3	31.7299	0.135974	3	0.378368	0.0837739	3	5.20149	0.085526	3	7.50282	0.0844681	3	2.30409	0.112744	3	26.1053	0.102781	3	1.40734	489	52.2682	7.12256
AT5G24740.1	Protein of unknown function (DUF1162)	-0.405536	0.397739	69.02	0.29	1	1	1	1	0.113139	1		0.111843	1		0.110096	1		0.0574476	1		0.125234	1		0.0467863	1		0.057497	1		0.054117	1		0.236876	1		0.0869649	1		3464	386.214	6.39209
AT1G70370.1	polygalacturonase 2	-0.405081	0.0269674	39.96	3.35	1	2	2	2	0.121785	2	20.8608	0.0962961	2	7.55402	0.0861902	2	11.2888	0.122181	2	3.28408	0.128698	2	8.8551	0.079181	2	51.1363	0.0691563	2	34.8181	0.100876	2	17.319	0.087931	2	31.4573	0.0972331	2	5.11661	626	68.0181	8.29443
AT4G16250.1	phytochrome D	-0.404683	0.0543426	86.4367	4.12	1	2	3	3	0.0429099	2	102.57	0.0979169	2	51.0259	0.097422	2	33.5025	0.098402	2	17.1796	0.115319	2	5.15169	0.078586	2	22.8232	0.0680178	2	1.12163	0.190034	2	38.1654	0.0915412	2	31.8165	0.0925138	2	39.0642	1164	129.185	6.17627
AT5G41140.1	Myosin heavy chain-related protein	-0.404213	0.00430278	60.9872	2.44	2	2	3	3	0.0868687	2	15.0314	0.0896876	2	14.2612	0.111019	2	8.62282	0.116738	2	10.7681	0.125194	2	24.8093	0.0845993	2	4.42071	0.0952436	2	38.3725	0.0884493	2	2.96104	0.101044	2	21.141	0.0940521	2	0.272798	983	113.065	5.19873
AT5G27450.1	mevalonate kinase	-0.402767	0.00388767	88.1008	13.23	1	5	5	5	0.0923772	5	5.91088	0.107826	5	14.836	0.109825	5	7.6967	0.11169	5	10.206	0.137713	5	6.12392	0.0682548	5	31.2775	0.0738795	5	8.18262	0.115557	5	8.60062	0.0880366	5	1.86074	0.0997181	5	6.67423	378	40.6181	6.78564
AT2G01918.1	PsbQ-like 3	-0.402563	0.00317576	45.25	5.35	1	1	1	1	0.105724	1		0.122091	1		0.0931336	1		0.118717	1		0.120137	1		0.0788782	1		0.101737	1		0.0827388	1		0.0833368	1		0.0935064	1		187	21.5202	9.27588
AT3G57990.1	unknown protein; Has 1497 Blast hits to 1323 proteins in 52 species: Archae - 0; Bacteria - 4; Metazoa - 23; Fungi - 34; Plants - 61; Viruses - 0; Other Eukaryotes - 1375 (source: NCBI BLink).	-0.401827	0.0750267	49.77	2.45	1	1	1	1	0.123615	1		0.128222	1		0.0802952	1		0.0959064	1		0.129852	1		0.109606	1		0.0891681	1		0.064438	1		0.072114	1		0.106783	1		367	39.8673	9.40771
AT1G69680.1	Mog1/PsbP/DUF1795-like photosystem II reaction center PsbP family protein	-0.401527	0.016237	30.41	3.47	1	1	1	1	0.108675	1		0.102325	1		0.111889	1		0.120746	1		0.114162	1		0.0794227	1		0.0869751	1		0.107653	1		0.0844541	1		0.0836984	1		202	21.857	4.56396
AT5G66040.1	sulfurtransferase protein 16	-0.400174	0.0685239	81.05	33.33	1	3	3	4	0.0844432	4	9.27835	0.152509	4	1.96083	0.0886077	4	8.64549	0.111315	4	18.5187	0.112161	4	1.94802	0.0766987	4	23.3744	0.0742874	4	7.44422	0.0956541	4	15.6122	0.104308	4	11.149	0.090445	4	19.483	120	12.6682	7.03467
AT1G12770.1	P-loop containing nucleoside triphosphate hydrolases superfamily protein	-0.400113	0.0554038	111.03	7.62	1	4	4	4	0.0940052	4	1.68176	0.0596474	4	48.3289	0.125087	4	3.94521	0.113836	4	16.2932	0.131658	4	14.4047	0.0930043	4	8.6853	0.0809224	4	51.5116	0.0936281	4	18.6002	0.0822359	4	14.4078	0.0914472	4	17.049	551	60.68	9.21729
AT5G42300.1	ubiquitin-like protein 5	-0.400039	0.0275338	39.75	12.33	1	1	1	1	0.10794	1		0.0967998	1		0.119064	1		0.0968334	1		0.138103	1		0.0848255	1		0.0719483	1		0.113053	1		0.0855896	1		0.0858444	1		73	8.56548	8.11865
AT2G41410.1	Calcium-binding EF-hand family protein	-0.398157	0.437857	118.32	7.41	1	1	1	1	0.0911437	1		0.176102	1		0.0735458	1		0.0786126	1		0.110096	1		0.110903	1		0.0215834	1		0.118743	1		0.0773002	1		0.14197	1		216	23.4283	4.86865
AT1G65660.1	Pre-mRNA splicing Prp18-interacting factor	-0.397936	0.336916	155.421	11.59	2	3	7	7	0.0987975	3	79.9163	0.126095	3	10.8653	0.0598449	3	21.3574	0.0571173	3	10.7967	0.136787	3	8.78597	0.10821	3	6.21523	0.0741446	3	44.6821	0.14087	3	7.0017	0.0611893	3	0.963199	0.0734584	3	17.1973	535	61.9393	6.03662
AT4G27800.1	thylakoid-associated phosphatase 38	-0.397325	0.212936	24.88	2.32	1	1	1	1	0.100597	1		0.123358	1		0.0826051	1		0.103039	1		0.129046	1		0.0709894	1		0.0379165	1		0.0935508	1		0.121756	1		0.137142	1		388	42.6927	6.11279
AT3G09900.1	RAB GTPase homolog E1E	-0.397243	0.247587	117.57	29.82	1	1	7	8	0.0594233	1		0.170497	1		0.0972234	1		0.122467	1		0.10827	1		0.103144	1		0.0511773	1		0.124778	1		0.0570181	1		0.106003	1		218	24.2794	8.20654
AT3G52850.1	vacuolar sorting receptor homolog 1	-0.396425	0.00581696	129.714	10.91	2	7	8	9	0.102856	7	4.87274	0.125734	7	19.6932	0.0925535	7	5.74259	0.112275	7	2.74254	0.146847	7	18.6159	0.0461362	7	158.144	0.0658528	6	72.3327	0.10441	7	31.4232	0.0889872	7	24.3874	0.107656	7	15.9041	623	68.9465	6.27783
AT1G54580.1	acyl carrier protein 2	-0.396372	0.0735115	137.856	22.79	1	1	2	3	0.110374	1		0.118097	1		0.108895	1		0.110096	1		0.105124	1		0.118618	1		0.058823	1		0.099738	1		0.0853492	1		0.0848855	1		136	14.5186	5.31299
AT5G64130.3	cAMP-regulated phosphoprotein 19-related protein	-0.395955	0.0189183	329.266	57.86	1	7	8	10	0.101264	9	15.763	0.146863	9	4.1277	0.0794264	9	13.8521	0.103465	9	23.83	0.113661	9	21.1993	0.0876591	9	15.0881	0.0789497	9	9.63242	0.113748	9	9.40089	0.100909	9	9.98015	0.0924701	9	4.22598	140	15.1336	7.94287
AT1G76170.1	2-thiocytidine tRNA biosynthesis protein, TtcA	-0.395749	0.56001	37.24	2.71	2	1	1	1	0.0811407	1		0.132567	1		0.0492813	1		0.104839	1		0.0972167	1		0.0307165	1		0.0427566	1		0.111198	1		0.314209	1		0.0360751	1		332	37.3439	7.7085
AT3G13470.1	TCP-1/cpn60 chaperonin family protein	-0.394609	0.00338813	2520.27	70.81	1	10	41	108	0.10333	22	19.8331	0.110624	22	11.32	0.105566	22	15.554	0.105181	22	17.9067	0.136628	22	10.9449	0.0832567	22	12.8867	0.0740748	21	27.1867	0.10991	22	12.9225	0.08525	22	15.0516	0.0909714	22	7.9317	596	63.3024	5.73193
AT5G38060.1	unknown protein; FUNCTIONS IN: molecular_function unknown; INVOLVED IN: biological_process unknown; LOCATED IN: chloroplast; BEST Arabidopsis thaliana protein match is: unknown protein (TAIR:AT1G65000.1); Has 1807 Blast hits to 1807 proteins in 277 species: Archae - 0; Bacteria - 0; Metazoa - 736; Fungi - 347; Plants - 385; Viruses - 0; Other Eukaryotes - 339 (source: NCBI BLink).	-0.393092	0.0167153	85.58	21.64	1	2	2	2	0.0858838	2	0.5007	0.122343	2	16.0261	0.108722	2	18.5326	0.106201	2	2.02171	0.135173	2	0.921849	0.057528	2	8.52138	0.0737188	2	54.406	0.0914457	2	16.7807	0.088098	2	2.28113	0.122397	2	26.2501	134	14.8671	8.57275
AT1G72810.1	Pyridoxal-5'-phosphate-dependent enzyme family protein	-0.392694	0.064319	35.95	7.95	1	1	3	3	0.0771268	1		0.106662	1		0.0888439	1		0.124119	1		0.164552	1		0.0589415	1		0.102243	1		0.0862837	1		0.0934556	1		0.0977724	1		516	56.8888	8.04541
AT5G38880.1	unknown protein; Has 474 Blast hits to 433 proteins in 138 species: Archae - 6; Bacteria - 80; Metazoa - 195; Fungi - 44; Plants - 59; Viruses - 0; Other Eukaryotes - 90 (source: NCBI BLink).	-0.391512	0.0613088	162.697	4.4	1	3	3	4	0.0693112	4	18.3384	0.0946412	4	25.9991	0.120289	4	23.9092	0.0890921	4	30.3714	0.142535	4	16.2635	0.0972001	4	51.0671	0.0754479	4	14.4043	0.0934282	4	36.1446	0.069527	4	29.3978	0.0840704	4	15.2746	796	89.1261	6.37939
AT2G15690.1	Tetratricopeptide repeat (TPR)-like superfamily protein	-0.390994	0.0277764	28.208	2.42	1	1	2	2	0.108242	1		0.0982075	1		0.111035	1		0.0967357	1		0.142731	1		0.077922	1		0.0960568	1		0.0953576	1		0.0690856	1		0.104627	1		579	65.572	7.47412
AT1G09310.1	Protein of unknown function, DUF538	-0.390755	0.000130198	409.29	34.64	1	6	7	25	0.105393	22	19.6972	0.109108	22	19.306	0.103281	22	19.7293	0.107805	22	15.5841	0.132841	22	17.2553	0.0786529	22	28.3357	0.0785295	22	49.6628	0.0944279	22	17.1003	0.0909016	22	17.0238	0.0956546	22	21.8514	179	19.9346	5.37646
AT3G62970.1	zinc finger (C3HC4-type RING finger) family protein	-0.390574	0.000637776	75.38	7.67	1	2	2	2	0.0953301	2	20.4491	0.145081	2	52.8012	0.0839405	2	11.5539	0.100454	2	7.97857	0.123606	2	21.0678	0.0894357	2	22.4877	0.0907204	2	24.6899	0.0891267	2	13.3806	0.0822925	2	1.49342	0.086593	2	7.95184	287	32.3675	6.44287
AT5G24990.1	Protein of unknown function (DUF1336)	-0.390499	0.0676514	33.97	2.38	1	1	1	1	0.0896951	1		0.103476	1		0.114014	1		0.103331	1		0.145438	1		0.090353	1		0.0890555	1		0.120756	1		0.0668317	1		0.0770488	1		294	32.9194	6.44287
AT4G33430.2	BRI1-associated receptor kinase	-0.390475	0.189962	71.6244	3.32	3	1	2	2	0.0908546	1		0.0934539	1		0.080606	1		0.14513	1		0.144367	1		0.084515	1		0.114235	1		0.079832	1		0.0501352	1		0.116871	1		662	73.6541	6.49365
AT4G04670.1	Met-10+ like family protein / kelch repeat-containing protein	-0.390147	0.0315226	0	2.01	1	2	2	2	0.105921	2	27.5929	0.0955382	2	22.5998	0.109835	2	27.2304	0.097383	2	22.4132	0.160017	2	25.751	0.0818036	2	1.39195	0.103002	2	33.6717	0.0647379	2	44.3842	0.0987384	2	20.3871	0.0664391	2	41.2778	995	110.786	6.68311
AT2G16460.1	Protein of unknown function (DUF1640)	-0.388893	0.013031	73.0875	12.61	1	2	2	2	0.0907101	2	2.93513	0.137176	2	2.14955	0.0733217	2	6.99625	0.0919948	2	5.28886	0.101997	2	8.1141	0.104971	2	8.25614	0.106778	2	6.13907	0.082858	2	0.0751477	0.094251	2	3.31365	0.115063	2	10.3119	230	25.7737	9.12939
AT4G38980.1	unknown protein; Has 44 Blast hits to 44 proteins in 19 species: Archae - 0; Bacteria - 2; Metazoa - 2; Fungi - 8; Plants - 24; Viruses - 0; Other Eukaryotes - 8 (source: NCBI BLink).	-0.388874	0.390427	35.45	4.29	1	1	1	1	0.0542756	1		0.0934445	1		0.162067	1		0.125409	1		0.110248	1		0.0433605	1		0.125944	1		0.0922745	1		0.0503505	1		0.142626	1		280	30.6903	4.04346
AT3G26890.1	unknown protein; BEST Arabidopsis thaliana protein match is: unknown protein (TAIR:AT5G41110.1); Has 393 Blast hits to 383 proteins in 134 species: Archae - 0; Bacteria - 61; Metazoa - 171; Fungi - 74; Plants - 80; Viruses - 0; Other Eukaryotes - 7 (source: NCBI BLink).	-0.38874	0.474912	28.56	1.69	1	1	1	1	0.0529342	1		0.0596441	1		0.0600289	1		0.167254	1		0.22615	1		0.0757274	1		0.0435671	1		0.0550706	1		0.0643551	1		0.195268	1		649	70.5501	7.76709
AT2G38750.1	annexin 4	-0.38791	0.00384616	249.499	32.6	1	9	9	9	0.110018	9	14.2046	0.125017	9	3.9208	0.0901987	9	13.1734	0.104671	9	11.6181	0.131913	9	5.31376	0.0915669	9	2.78869	0.0718344	9	3.77359	0.0929535	9	3.56886	0.0764825	9	8.25419	0.106844	9	8.57424	319	36.1988	7.37158
AT2G46225.2	ABI-1-like 1	-0.387661	0.0529116	48.37	3.04	1	1	1	1	0.079446	1		0.134821	1		0.101569	1		0.108519	1		0.133882	1		0.110238	1		0.0827771	1		0.0889856	1		0.0918713	1		0.0678896	1		329	36.3327	9.36377
AT3G44150.1	unknown protein; FUNCTIONS IN: molecular_function unknown; INVOLVED IN: biological_process unknown; LOCATED IN: plasma membrane; EXPRESSED IN: cultured cell; BEST Arabidopsis thaliana protein match is: unknown protein (TAIR:AT3G11800.1); Has 76 Blast hits to 75 proteins in 19 species: Archae - 0; Bacteria - 0; Metazoa - 0; Fungi - 0; Plants - 74; Viruses - 0; Other Eukaryotes - 2 (source: NCBI BL…	-0.387303	0.0452638	29.8	6.91	1	2	2	3	0.0800576	3	6.10148	0.138881	3	9.00525	0.100161	3	22.0008	0.109771	3	1.37901	0.136452	3	3.11944	0.0582659	3	27.9865	0.0629216	3	51.1672	0.0833423	3	36.9589	0.105546	3	10.4582	0.117887	3	30.971	246	27.0695	9.02686
AT5G10270.1	cyclin-dependent kinase C;1	-0.386682	0.0413725	37.829	8.32	1	1	4	4	0.0984633	1		0.113312	1		0.10373	1		0.110178	1		0.128689	1		0.0759723	1		0.113566	1		0.0725446	1		0.104508	1		0.0790362	1		505	56.6936	9.23193
AT1G53670.1	methionine sulfoxide reductase B 1	-0.386576	0.0207885	112.839	33.17	1	4	4	4	0.0823601	4	36.5165	0.144245	4	7.62875	0.079014	4	25.8488	0.122339	4	25.516	0.127893	4	7.2406	0.057175	4	65.6847	0.0630524	4	41.2178	0.0917232	4	4.33439	0.116133	4	28.3969	0.111553	4	21.6606	202	22.5931	8.95361
AT1G13650.2	BEST Arabidopsis thaliana protein match is: 18S pre-ribosomal assembly protein gar2-related (TAIR:AT2G03810.4); Has 3688 Blast hits to 1629 proteins in 255 species: Archae - 22; Bacteria - 222; Metazoa - 684; Fungi - 292; Plants - 62; Viruses - 14; Other Eukaryotes - 2392 (source: NCBI BLink).	-0.386214	0.00132609	76.2813	19.23	1	3	3	3	0.0977002	3	9.90094	0.10658	3	15.5766	0.0834357	3	9.69105	0.12421	3	0.317535	0.133899	3	4.22736	0.0951985	3	0.684757	0.0830927	3	17.8749	0.0759268	3	15.6973	0.0775535	3	16.5392	0.113804	3	6.15393	286	32.6024	5.69385
AT1G51080.1	unknown protein; FUNCTIONS IN: molecular_function unknown; INVOLVED IN: biological_process unknown; LOCATED IN: chloroplast; EXPRESSED IN: 15 plant structures; EXPRESSED DURING: 11 growth stages; Has 101 Blast hits to 98 proteins in 44 species: Archae - 0; Bacteria - 0; Metazoa - 38; Fungi - 10; Plants - 27; Viruses - 0; Other Eukaryotes - 26 (source: NCBI BLink).	-0.386063	0.195481	28.68	3.16	1	1	1	1	0.122201	1		0.0739846	1		0.127184	1		0.0805492	1		0.159822	1		0.0876018	1		0.10974	1		0.082979	1		0.085495	1		0.0704436	1		285	33.0713	9.77393
AT1G63220.1	Calcium-dependent lipid-binding (CaLB domain) family protein	-0.385888	0.0138146	36.13	7.48	1	1	1	2	0.0989227	2	12.6694	0.0986235	2	21.843	0.113946	2	7.30712	0.108623	2	5.95053	0.136054	2	19.4564	0.0766491	2	27.1646	0.0652776	2	11.0237	0.100039	2	2.4875	0.0817486	2	12.3595	0.115107	2	13.9846	147	16.2558	4.34814
AT5G41700.4	ubiquitin conjugating enzyme 8	-0.385833	0.000329266	35.68	11.41	5	2	2	2	0.0931673	2	8.44614	0.125893	2	7.72473	0.105811	2	16.9225	0.0993713	2	12.5283	0.122682	2	10.5587	0.0831498	2	12.6407	0.0749344	2	2.71457	0.0982811	2	18.1573	0.09707	2	7.27293	0.0967849	2	4.12732	149	16.6955	7.88428
AT4G17870.1	Polyketide cyclase/dehydrase and lipid transport superfamily protein	-0.384847	1.37697e-05	244.568	32.98	1	6	7	7	0.107401	6	18.3052	0.130361	6	13.7168	0.0986097	6	7.58382	0.109336	6	11.089	0.128417	6	8.22093	0.0770707	6	8.13783	0.0826763	6	8.71021	0.0902234	6	9.79105	0.0964755	6	5.63889	0.102771	6	4.95537	191	21.5617	5.8208
AT3G48425.1	DNAse I-like superfamily protein	-0.384767	0.189068	34.71	4.67	1	2	2	2	0.0605241	2	26.6403	0.107772	2	17.6106	0.129784	2	10.9655	0.0634004	2	83.6619	0.149674	2	46.9792	0.132063	2	50.2611	0.0780083	2	31.8041	0.0655029	2	65.3888	0.0901713	2	26.7768	0.0906831	2	13.6128	364	41.7569	8.17725
AT1G34130.1	staurosporin and temperature sensitive 3-like b	-0.38452	0.125942	61.5191	2.18	1	2	2	2	0.0982786	2	1.46736	0.0763836	2	5.77575	0.0572522	2	22.3481	0.0802881	2	32.9536	0.124304	2	5.02368	0.114091	2	8.98021	0.112847	2	8.93742	0.0884094	2	3.59122	0.0781532	2	0.11445	0.166831	2	4.08794	735	82.9257	8.92432
AT2G07050.1	cycloartenol synthase 1	-0.384436	0.00137107	262.39	18.05	1	11	11	12	0.0972068	12	8.19437	0.111676	12	21.005	0.10362	12	12.7793	0.114332	12	17.9929	0.142236	12	19.9587	0.0695899	12	20.2875	0.077758	12	29.2008	0.101126	12	5.80852	0.0913534	12	12.8533	0.0963881	12	8.37009	759	85.978	6.0874
AT3G10030.1	aspartate/glutamate/uridylate kinase family protein	-0.383882	0.0495697	0	2.4	1	1	1	1	0.11871	1		0.11106	1		0.0822249	1		0.132086	1		0.109972	1		0.0821458	1		0.0673714	1		0.102941	1		0.0766893	1		0.1168	1		542	59.2112	6.58057
AT5G66055.1	ankyrin repeat protein	-0.382999	0.00359051	115.65	19.31	1	5	5	5	0.0957452	5	10.7173	0.0921532	5	8.80509	0.109971	5	10.3008	0.115538	5	4.44637	0.137961	5	5.48971	0.0807523	5	9.566	0.0823495	5	1.60441	0.0996242	5	18.7811	0.0898327	5	9.65796	0.1007	5	7.41155	435	48.8477	8.14795
AT5G18570.1	GTP1/OBG family protein	-0.382743	0.0141697	234.871	14.54	1	9	9	9	0.0944756	9	17.313	0.088424	9	9.4879	0.108808	9	8.42251	0.112039	9	8.91822	0.135829	9	1.32435	0.0849561	9	11.3231	0.0852814	9	14.6507	0.103514	9	10.4793	0.080017	9	11.8404	0.0955668	9	8.21667	681	75.6008	5.17334
AT1G68560.1	alpha-xylosidase 1	-0.382219	0.00317212	413.962	23.28	2	18	18	22	0.0975537	22	7.92292	0.107728	22	10.0373	0.103943	22	14.3351	0.114422	22	10.3626	0.135509	22	9.09632	0.0765478	22	15.1135	0.0844227	22	16.6004	0.104165	22	7.91795	0.0854266	22	11.4409	0.0855864	22	15.1084	915	102.333	6.771
AT2G42650.1	Ribosomal protein L1p/L10e family	-0.382191	0.168425	51.06	2.42	1	1	1	1	0.0616774	1		0.124027	1		0.13999	1		0.0967762	1		0.135222	1		0.0573765	1		0.0831871	1		0.10625	1		0.116328	1		0.0791662	1		372	41.6629	9.26123
AT1G53050.1	Protein kinase superfamily protein	-0.382176	0.0573805	30.84	2.45	1	2	2	2	0.0982511	2	6.59943	0.0611954	2	56.9492	0.0977066	2	16.4808	0.129493	2	9.67983	0.148218	2	12.22	0.104223	2	28.3802	0.0678621	2	36.9547	0.0756153	2	29.333	0.0977244	2	9.31792	0.107609	2	22.7635	694	77.4589	9.5835
AT4G38225.3	unknown protein; FUNCTIONS IN: molecular_function unknown; INVOLVED IN: biological_process unknown; LOCATED IN: chloroplast; EXPRESSED IN: 21 plant structures; EXPRESSED DURING: 13 growth stages; Has 35333 Blast hits to 34131 proteins in 2444 species: Archae - 798; Bacteria - 22429; Metazoa - 974; Fungi - 991; Plants - 531; Viruses - 0; Other Eukaryotes - 9610 (source: NCBI BLink).	-0.38182	0.0637787	149.344	16.16	1	4	4	4	0.105443	4	5.02993	0.147291	4	5.16211	0.0923922	4	12.7468	0.118508	4	26.1819	0.133235	4	2.0122	0.0483448	4	31.0419	0.0309095	3	48.9479	0.0979598	4	7.02453	0.114492	4	7.49619	0.110688	4	4.77217	365	40.0748	5.21143
AT3G53760.1	GAMMA-TUBULIN COMPLEX PROTEIN 4	-0.381725	0.0728982	59.78	1.21	1	1	1	1	0.10115	1		0.0920776	1		0.114193	1		0.0890269	1		0.158255	1		0.0783789	1		0.0599996	1		0.103446	1		0.0871875	1		0.116286	1		745	85.8531	6.90283
AT5G13710.1	sterol methyltransferase 1	-0.381687	0.0190717	207.26	22.62	1	9	9	9	0.0945488	9	25.2435	0.0997353	9	9.5891	0.0909715	9	14.3288	0.0954703	9	13.104	0.148378	9	3.50087	0.0848125	9	21.9194	0.0795374	9	23.0189	0.0801678	9	12.3705	0.087004	9	16.654	0.109992	9	9.87832	336	38.2441	6.20166
AT4G39400.1	Leucine-rich receptor-like protein kinase family protein	-0.381148	0.0597027	49.31	0.75	1	1	1	1	0.0812491	1		0.15694	1		0.0935471	1		0.107346	1		0.115764	1		0.0921449	1		0.0594809	1		0.0942923	1		0.0775628	1		0.121673	1		1196	130.46	6.41748
AT2G34810.1	FAD-binding Berberine family protein	-0.381095	0.000414174	154.31	25.56	1	12	13	13	0.0951729	12	13.452	0.143019	12	16.2285	0.0962684	12	9.52971	0.103472	12	15.4024	0.122251	12	9.57438	0.0741388	12	17.7045	0.0847981	12	24.0261	0.0948308	12	13.1747	0.097132	12	18.2339	0.0938577	12	6.28369	540	61.2679	9.61279
AT4G02220.1	zinc finger (MYND type) family protein / programmed cell death 2 C-terminal domain-containing protein	-0.3807	0.186805	0	2.63	1	1	1	1	0.0727649	1		0.117901	1		0.092644	1		0.119013	1		0.141052	1		0.0572883	1		0.0490559	1		0.1079	1		0.127319	1		0.115062	1		418	47.4625	4.91943
AT5G08050.1	Protein of unknown function (DUF1118)	-0.379638	0.14383	116.638	17.09	1	3	3	3	0.107536	3	1.01204	0.089333	3	9.90193	0.0804574	3	17.8123	0.0825997	3	7.28781	0.132229	3	1.69276	0.124063	3	1.45434	0.115297	3	7.8432	0.0832731	3	2.35723	0.0709478	3	0.823417	0.113538	3	2.42027	158	16.5701	9.27588
AT4G19610.1	nucleotide binding;nucleic acid binding;RNA binding	-0.378704	0.0451465	54.3559	2.33	1	3	3	3	0.114588	3	0.702745	0.08823	3	30.6724	0.106252	3	41.8392	0.0765224	3	24.3498	0.144336	3	0.655254	0.103093	3	12.743	0.0815427	3	19.0458	0.0808723	3	26.2192	0.0761417	3	66.2076	0.127379	3	11.3243	816	91.5079	7.10791
AT2G27970.1	CDK-subunit 2	-0.37763	0.0460016	50.2101	30.12	1	1	3	3	0.0815653	1		0.107382	1		0.112879	1		0.136256	1		0.116475	1		0.0698861	1		0.0794996	1		0.116813	1		0.0883886	1		0.0908553	1		83	9.98114	9.12939
AT2G38230.1	pyridoxine biosynthesis 1.1	-0.376232	0.0032705	717.643	49.84	2	10	15	23	0.100213	14	20.3149	0.121317	14	15.755	0.0945836	14	15.037	0.128258	14	16.8821	0.124768	14	9.06925	0.0703082	14	30.4049	0.0887861	14	9.95094	0.076507	14	19.8645	0.0999124	14	11.1704	0.0995731	14	9.54995	309	32.8409	5.99854
AT2G10940.1	Bifunctional inhibitor/lipid-transfer protein/seed storage 2S albumin superfamily protein	-0.374878	0.0682115	227.433	51.2	1	6	6	8	0.116138	8	12.6162	0.105691	8	18.4843	0.105881	8	16.6796	0.126721	8	15.7797	0.145875	8	9.45503	0.0475258	8	105.507	0.0274476	8	261.038	0.117981	8	7.10579	0.0833315	8	14.7687	0.106337	8	11.8496	291	29.6289	9.39307
ATCG00840.1	ribosomal protein L23.1	-0.374769	0.00515431	72.6438	29.03	1	3	3	5	0.10868	5	15.4368	0.119998	5	11.7735	0.109609	5	10.1182	0.0980502	5	3.03502	0.129978	5	10.5485	0.0820928	5	18.8319	0.0855948	5	39.0138	0.0983435	5	5.73852	0.0784988	5	14.331	0.0828666	5	14.5091	93	10.7818	10.6528
AT1G11720.2	starch synthase 3	-0.374456	0.000233224	423.649	17.82	1	20	21	23	0.104778	22	17.3973	0.116532	22	14.3038	0.0950553	22	5.59923	0.101063	22	15.5279	0.134928	22	10.4455	0.0772962	21	17.4221	0.0933099	21	18.4594	0.0863794	22	15.671	0.0936096	22	15.2004	0.0926369	22	11.6954	1094	124.152	6.75635
AT2G35800.1	mitochondrial substrate carrier family protein	-0.374397	0.240788	81.65	1.58	1	1	1	1	0.125047	1		0.0988019	1		0.0911463	1		0.100601	1		0.123215	1		0.0843144	1		0.09614	1		0.0419618	1		0.101383	1		0.13739	1		823	90.5692	8.76318
AT5G25840.1	Protein of unknown function (DUF1677)	-0.372854	0.370477	0	4.62	1	1	1	1	0.0611563	1		0.0953699	1		0.0628761	1		0.0758682	1		0.299668	1		0.0507452	1		0.0630738	1		0.0943464	1		0.0783347	1		0.118561	1		173	19.1626	8.44092
AT2G48010.1	receptor-like kinase in in flowers 3	-0.37281	0.0255442	54.6793	2.92	12	1	2	2	0.0904163	1		0.151933	1		0.0843454	1		0.0828342	1		0.155007	1		0.0847446	1		0.0847446	1		0.0884374	1		0.0884374	1		0.0890998	1		617	67.1809	7.84033
AT1G71810.1	Protein kinase superfamily protein	-0.37256	0.00581588	59.2612	3.61	1	3	3	3	0.102073	3	5.2186	0.13776	3	5.06087	0.0811182	3	4.78359	0.0971891	3	2.365	0.117649	3	7.46852	0.0818837	3	14.8853	0.101713	3	9.64503	0.0818713	3	0.41168	0.0925827	3	2.02375	0.109964	3	4.4334	692	77.4126	6.52197
AT3G12580.1	heat shock protein 70	-0.371711	0.0584509	789.344	34.31	1	5	23	51	0.0830386	5	7.02082	0.164084	5	10.9889	0.0761326	5	12.3505	0.0907984	5	4.80703	0.142891	5	3.01886	0.0811826	5	16.8269	0.0738951	4	6.04802	0.120925	5	13.155	0.0831265	5	13.1566	0.0929462	5	10.0402	650	71.057	5.24951
AT1G68540.1	NAD(P)-binding Rossmann-fold superfamily protein	-0.371546	0.00545135	31.86	3.12	1	1	1	1	0.0878172	1		0.107523	1		0.0998487	1		0.110111	1		0.150259	1		0.0701867	1		0.0845279	1		0.0955469	1		0.0858725	1		0.108306	1		321	35.6431	6.45557
AT2G40400.1	Protein of unknown function (DUF399 and DUF3411)	-0.37151	0.122991	45.25	1.09	2	1	1	1	0.0998781	1		0.102027	1		0.0989551	1		0.0933296	1		0.157494	1		0.107579	1		0.0962093	1		0.0606519	1		0.0681058	1		0.11577	1		735	80.6511	8.14795
AT3G55340.1	phragmoplastin interacting protein 1	-0.371405	0.0784857	26	4.36	1	2	2	2	0.05691	2	69.0985	0.111092	2	1.36025	0.0796784	2	67.2052	0.0773176	2	42.187	0.222474	2	92.7555	0.0631871	2	120.492	0.0534509	2	79.3638	0.0827238	2	53.003	0.0692111	2	89.482	0.102248	2	22.0648	597	65.9558	8.41162
AT3G05570.1	unknown protein; BEST Arabidopsis thaliana protein match is: unknown protein (TAIR:AT4G39235.1); Has 73 Blast hits to 73 proteins in 11 species: Archae - 0; Bacteria - 0; Metazoa - 0; Fungi - 0; Plants - 73; Viruses - 0; Other Eukaryotes - 0 (source: NCBI BLink).	-0.371096	0.550414	23.29	16.67	1	1	1	1	0.0828735	1		0.141816	1		0.0654659	1		0.103061	1		0.107508	1		0.0823721	1		0.0150337	1		0.150426	1		0.110666	1		0.140777	1		90	10.0309	6.53662
AT1G20850.1	xylem cysteine peptidase 2	-0.37097	0.00203527	59.13	12.64	1	2	5	5	0.0935766	2	14.3633	0.10883	2	2.58014	0.0754656	2	18.6014	0.12453	2	19.908	0.128197	2	3.36671	0.0853526	2	4.39973	0.0731366	2	2.41977	0.104818	2	21.534	0.110983	2	21.8437	0.09063	2	0.582472	356	39.6824	5.2876
AT1G54350.1	ABC transporter family protein	-0.37039	0.349412	45.47	1.27	1	1	1	1	0.142001	1		0.125515	1		0.128709	1		0.0925205	1		0.0609738	1		0.0530466	1		0.0786602	1		0.127094	1		0.123491	1		0.0679898	1		706	80.0041	6.15088
AT5G20040.3	isopentenyltransferase 9	-0.369109	0.0283166	38.95	2.56	1	1	1	1	0.0938999	1		0.0927178	1		0.122711	1		0.111103	1		0.133014	1		0.0751162	1		0.0902971	1		0.103459	1		0.0822589	1		0.0954222	1		469	52.8886	7.29834
AT1G72640.1	NAD(P)-binding Rossmann-fold superfamily protein	-0.368138	0.00226803	55.83	11.22	1	3	3	3	0.112939	3	3.43416	0.11848	3	8.93837	0.0871053	3	13.0486	0.100407	3	14.6837	0.122166	3	8.41385	0.0823885	3	23.2521	0.101845	3	17.3573	0.0794533	3	14.3873	0.102368	3	4.97631	0.101479	3	0.616593	312	33.6142	5.69385
AT5G55060.1	unknown protein; FUNCTIONS IN: molecular_function unknown; INVOLVED IN: biological_process unknown; LOCATED IN: cellular_component unknown; EXPRESSED IN: 25 plant structures; EXPRESSED DURING: 15 growth stages; BEST Arabidopsis thaliana protein match is: unknown protein (TAIR:AT5G58510.1); Has 223 Blast hits to 218 proteins in 80 species: Archae - 0; Bacteria - 2; Metazoa - 117; Fungi - 6; Plants…	-0.367984	0.163072	30.75	1.21	1	1	1	1	0.0624527	1		0.127523	1		0.0933063	1		0.12668	1		0.147586	1		0.112084	1		0.0738743	1		0.104857	1		0.0602389	1		0.091398	1		662	73.8293	5.30029
AT1G70480.2	Domain of unknown function (DUF220)	-0.367974	0.380189	28.76	4.44	1	1	1	1	0.048807	1		0.187095	1		0.0744135	1		0.0784315	1		0.17162	1		0.058387	1		0.0688462	1		0.061517	1		0.068531	1		0.182352	1		338	38.4138	9.21729
AT1G35140.1	Phosphate-responsive 1 family protein	-0.367449	0.240832	21.01	5.18	1	1	1	1	0.0800985	1		0.133842	1		0.0617414	1		0.109994	1		0.162729	1		0.0537702	1		0.0539342	1		0.0904415	1		0.106082	1		0.147367	1		309	33.1643	8.73389
AT3G50270.1	HXXXD-type acyl-transferase family protein	-0.36733	0.00284262	145.76	14	1	7	7	7	0.0955583	7	11.6879	0.118341	7	9.89066	0.103091	7	19.567	0.115317	7	12.6513	0.137718	7	5.64333	0.0687402	7	20.9374	0.0663964	7	38.6367	0.103017	7	6.55657	0.0941287	7	7.65009	0.10323	7	18.0752	450	49.7745	6.25244
AT1G23870.1	trehalose-phosphatase/synthase 9	-0.367265	0.140156	69.5316	5.54	2	1	5	5	0.110678	1		0.103529	1		0.10618	1		0.0939367	1		0.131424	1		0.0777547	1		0.140989	1		0.0813858	1		0.0660696	1		0.0880526	1		867	98.4322	6.34131
AT3G15356.1	Legume lectin family protein	-0.366802	0.0450404	272.321	31.37	2	4	7	14	0.0903213	4	17.7084	0.144922	4	14.7052	0.0650047	4	24.5998	0.0987618	4	15.6625	0.139683	4	10.1821	0.0777796	4	38.0338	0.0617951	4	43.9733	0.0795562	4	8.58756	0.123259	4	22.2566	0.0990079	4	4.19886	271	29.7309	8.86572
AT5G10170.1	myo-inositol-1-phosphate synthase 3	-0.365999	0.0125788	282.257	23.73	1	5	11	13	0.0854218	5	6.28126	0.145461	5	7.74469	0.0855307	5	17.9939	0.114033	5	25.1194	0.117319	5	13.2785	0.0654611	5	38.2622	0.076358	5	37.2594	0.0860709	5	0.672037	0.110988	5	12.9967	0.11466	5	7.23259	510	56.3816	5.85889
AT3G03630.1	cysteine synthase 26	-0.365187	0.000272093	74.54	9.16	1	3	3	3	0.0973318	3	4.56093	0.111525	3	42.2568	0.109475	3	12.435	0.120113	3	10.422	0.130299	3	14.6306	0.0876763	3	10.6426	0.0686115	3	55.6102	0.106167	3	9.72769	0.0925498	3	1.21489	0.0992026	3	16.2936	404	43.1337	8.93896
AT2G44870.1	unknown protein; FUNCTIONS IN: molecular_function unknown; INVOLVED IN: biological_process unknown; LOCATED IN: chloroplast; EXPRESSED IN: 22 plant structures; EXPRESSED DURING: 15 growth stages; Has 39 Blast hits to 39 proteins in 18 species: Archae - 0; Bacteria - 2; Metazoa - 0; Fungi - 0; Plants - 37; Viruses - 0; Other Eukaryotes - 0 (source: NCBI BLink).	-0.364941	0.24765	29.27	7.66	1	2	2	2	0.0836373	2	13.8686	0.110445	2	19.3555	0.0788522	2	5.80951	0.0835239	2	0.806384	0.183293	2	1.52191	0.0635709	2	2.42844	0.0573926	2	53.0545	0.10985	2	3.19841	0.0820893	2	21.2519	0.139925	2	24.9935	248	28.0523	9.90576
AT1G47820.1	unknown protein; BEST Arabidopsis thaliana protein match is: unknown protein (TAIR:AT1G47813.1); Has 29 Blast hits to 29 proteins in 9 species: Archae - 0; Bacteria - 0; Metazoa - 0; Fungi - 0; Plants - 29; Viruses - 0; Other Eukaryotes - 0 (source: NCBI BLink).	-0.364838	0.0769278	41.2	12.5	1	1	1	1	0.076269	1		0.100281	1		0.0898017	1		0.137967	1		0.155341	1		0.0729231	1		0.0935458	1		0.0748474	1		0.106802	1		0.0922217	1		96	10.6634	4.65283
AT4G17610.1	tRNA/rRNA methyltransferase (SpoU) family protein	-0.36468	0.402979	75.95	0.59	1	1	1	1	0.0541544	1		0.100505	1		0.135005	1		0.144936	1		0.108433	1		0.119298	1		0.0323012	1		0.0972594	1		0.104661	1		0.103447	1		1850	207.796	6.60986
AT1G10950.1	transmembrane nine 1	-0.364143	0.321996	51.3192	3.9	1	2	2	2	0.0826732	2	50.5434	0.12301	2	22.4249	0.0979156	2	44.1674	0.114038	2	27.9803	0.12339	2	7.71147	0.0547441	2	18.7716	0.0365397	2	41.0537	0.067118	2	112.335	0.0942854	2	39.4842	0.175874	2	14.9808	589	66.8491	7.6499
AT2G43710.2	Plant stearoyl-acyl-carrier-protein desaturase family protein	-0.364094	0.00268449	271.229	32.67	2	8	12	13	0.102429	8	10.8956	0.112863	8	8.51475	0.103497	8	17.9714	0.106394	8	7.55515	0.136276	8	8.19712	0.0589502	8	39.3171	0.0825818	7	19.5619	0.097379	8	8.1492	0.09847	8	16.3018	0.0947803	8	14.9527	401	45.6221	6.63916
AT1G74040.1	2-isopropylmalate synthase 1	-0.363601	0.023615	608.351	32.49	1	7	18	24	0.0974129	8	18.606	0.0919276	8	9.18566	0.114737	8	15.3475	0.111419	8	11.1906	0.138401	8	16.4064	0.0809484	8	26.4137	0.0918097	8	17.9226	0.0882644	8	7.41398	0.0828322	8	11.7336	0.0907888	8	11.1154	631	68.0939	6.3667
AT5G59880.1	actin depolymerizing factor 3	-0.363569	0.150677	120.71	28.78	5	2	3	6	0.103624	4	12.6737	0.119334	4	8.43501	0.0972344	4	10.4904	0.108198	4	15.8813	0.128672	4	7.16582	0.0553557	4	19.5723	0.046892	4	11.7518	0.106731	4	6.46201	0.117967	4	6.67675	0.106084	4	12.2073	139	15.912	6.34131
AT4G19830.1	FKBP-like peptidyl-prolyl cis-trans isomerase family protein	-0.36355	0.205366	66.56	8.73	1	1	1	1	0.0589969	1		0.14059	1		0.0909951	1		0.133712	1		0.130382	1		0.0509815	1		0.0947143	1		0.0802361	1		0.122042	1		0.0973503	1		229	24.6977	9.24658
AT1G10670.3	ATP-citrate lyase A-1	-0.363228	0.0292248	232.281	21.67	2	7	11	16	0.10827	10	19.9164	0.0999038	10	11.7422	0.104779	10	12.9845	0.128058	10	21.1908	0.137574	10	16.1135	0.0711071	10	47.8923	0.0758538	10	43.6268	0.10595	10	6.82278	0.0868164	10	27.5618	0.0903487	10	9.65167	443	49.0182	5.59229
AT3G47960.1	Major facilitator superfamily protein	-0.363168	0.0351469	140.109	6.45	1	3	3	3	0.0980209	3	27.5245	0.11945	3	20.8107	0.0834274	3	0.95623	0.104649	3	0.185384	0.1263	3	13.754	0.104631	3	5.46709	0.09455	3	7.34999	0.0714107	3	6.33544	0.0712573	3	4.21136	0.110756	3	18.4437	636	70.9938	8.98291
AT1G21190.1	Small nuclear ribonucleoprotein family protein	-0.363145	0.0557019	24.52	12.37	2	1	1	1	0.118802	1		0.130425	1		0.104145	1		0.0928818	1		0.105961	1		0.101269	1		0.0862662	1		0.10556	1		0.0751013	1		0.0795889	1		97	11.246	4.88135
AT1G77030.1	hydrolases, acting on acid anhydrides, in phosphorus-containing anhydrides;ATP-dependent helicases;nucleic acid binding;ATP binding;RNA binding;helicases	-0.362987	0.294533	0	0.71	1	1	1	1	0.121965	1		0.0665029	1		0.0665029	1		0.136841	1		0.171947	1		0.113776	1		0.0669473	1		0.073024	1		0.10872	1		0.0737738	1		845	93.4458	9.90576
AT1G55080.1	MED9; BEST Arabidopsis thaliana protein match is: unknown protein (TAIR:AT1G29580.1); Has 67203 Blast hits to 25757 proteins in 1293 species: Archae - 12; Bacteria - 4374; Metazoa - 24340; Fungi - 7940; Plants - 5927; Viruses - 273; Other Eukaryotes - 24337 (source: NCBI BLink).	-0.362838	0.395712	70.22	4.92	1	1	1	1	0.0888986	1		0.0991604	1		0.0965181	1		0.189828	1		0.0712094	1		0.0393689	1		0.0934154	1		0.145157	1		0.0981422	1		0.0783019	1		244	28.5678	6.01123
AT3G06980.1	DEA(D/H)-box RNA helicase family protein	-0.361776	0.0231429	211.01	9.73	1	9	9	10	0.0913582	10	17.9809	0.093647	10	10.0843	0.112349	10	14.8376	0.11194	10	5.26838	0.146607	10	9.56555	0.0810385	10	18.4879	0.0784211	10	11.3337	0.107484	10	13.134	0.0858008	10	12.5525	0.0992999	10	13.874	781	87.3748	7.63525
AT2G29360.1	NAD(P)-binding Rossmann-fold superfamily protein	-0.36157	0.597142	101.439	13.28	1	1	3	3	0.0691645	1		0.135255	1		0.0682553	1		0.0958649	1		0.114015	1		0.0636918	1		0.0132864	1		0.106037	1		0.148094	1		0.186337	1		271	29.1668	6.66846
AT1G30570.1	hercules receptor kinase 2	-0.361502	0.0203288	51.9062	4	1	2	3	3	0.100282	2	5.32075	0.0927438	2	46.0231	0.111346	2	3.36176	0.122357	2	8.1124	0.12817	2	5.30199	0.0732884	2	60.4166	0.0405847	2	151.436	0.105637	2	13.2423	0.102739	2	11.7158	0.100378	2	15.4493	849	93.8878	6.60986
AT4G38770.1	proline-rich protein 4	-0.361033	0.0244306	30.74	1.79	1	1	1	1	0.105028	1		0.126953	1		0.0833135	1		0.111244	1		0.127202	1		0.107487	1		0.0900114	1		0.0875266	1		0.0759368	1		0.0852986	1		448	49.1044	9.67139
AT1G50670.1	OTU-like cysteine protease family protein	-0.360758	0.00217507	177.137	20.19	1	4	4	4	0.0769696	4	44.7443	0.119538	4	13.7723	0.0893941	4	17.4168	0.101544	4	39.678	0.126889	4	3.54914	0.0678383	4	41.6388	0.0678895	4	13.3588	0.100359	4	15.4015	0.0923492	4	31.4209	0.0990931	4	6.25321	208	23.4106	5.10986
AT5G35120.1	MADS-box family protein	-0.360041	0.0925374	22.98	6.54	3	1	1	1	0.0936429	1		0.156004	1		0.0998944	1		0.07957	1		0.124825	1		0.110072	1		0.0796561	1		0.0638885	1		0.0889711	1		0.103477	1		107	12.2131	5.56689
AT4G21192.1	Cytochrome c oxidase biogenesis protein Cmc1-like	-0.359323	0.0414038	28.6	11.25	1	1	1	1	0.0960529	1		0.105781	1		0.109567	1		0.10028	1		0.134621	1		0.0741587	1		0.0621744	1		0.117348	1		0.0921966	1		0.10782	1		80	9.57899	8.76318
AT1G31800.1	cytochrome P450, family 97, subfamily A, polypeptide 3	-0.358425	0.00262716	207.333	18.49	1	11	11	12	0.107145	12	15.8703	0.0975306	12	14.8305	0.105957	12	6.88272	0.105412	12	11.4329	0.12612	12	7.05877	0.0829738	12	15.8199	0.0923201	12	16.6822	0.0933279	12	15.1133	0.0850957	12	11.1471	0.0978354	12	5.57781	595	66.8035	6.12549
AT3G55620.1	Translation initiation factor IF6	-0.358325	0.00224471	173.598	12.24	1	3	3	5	0.0950795	5	6.12201	0.118069	5	6.96532	0.109203	5	3.55755	0.0978846	5	13.2078	0.127275	5	8.41	0.083758	5	6.58889	0.0778281	5	2.9538	0.105314	5	3.3714	0.0918108	5	4.71351	0.09476	5	6.96298	245	26.4653	4.7417
AT5G39210.1	chlororespiratory reduction 7	-0.357268	0.0480451	142.05	25	1	2	2	2	0.0703957	2	5.43067	0.120713	2	1.14885	0.104703	2	12.9307	0.135137	2	2.02473	0.110725	2	3.46033	0.0819112	2	2.07748	0.0768973	2	3.69052	0.086148	2	15.1589	0.109077	2	6.3012	0.103035	2	9.1099	156	17.9561	6.1001
AT5G60600.1	4-hydroxy-3-methylbut-2-enyl diphosphate synthase	-0.357227	0.000151097	951.216	40.35	1	30	30	45	0.097417	45	17.3215	0.119972	45	14.0608	0.10374	45	10.6636	0.105571	45	17.041	0.127189	45	14.1708	0.0764159	44	14.6083	0.0897785	43	14.9957	0.0913138	45	13.8137	0.100115	45	16.6157	0.0977781	45	9.14088	741	82.2044	6.43018
AT5G23210.1	serine carboxypeptidase-like 34	-0.356992	0.0236649	70.89	7.41	1	4	4	4	0.102311	4	2.01763	0.122337	4	6.40991	0.0953724	4	8.26945	0.122029	4	9.71495	0.110231	4	6.67923	0.0724563	4	11.6397	0.0996725	4	3.64356	0.0748144	4	4.08318	0.101998	4	7.45707	0.10036	4	11.3198	499	56.2933	8.45557
AT1G20330.1	sterol methyltransferase 2	-0.356507	0.0969798	51.6301	10.53	1	3	4	4	0.0974119	3	18.944	0.0682814	3	2.07809	0.115167	3	13.7887	0.0909769	3	0.428145	0.140809	3	0.649673	0.0964588	3	18.3083	0.106475	3	20.6823	0.0794383	3	0.539252	0.0693707	3	4.46624	0.121762	3	4.10216	361	40.4244	6.11279
AT1G02280.1	translocon at the outer envelope membrane of chloroplasts 33	-0.356501	0.00137564	186.255	28.96	1	7	7	8	0.0920662	8	26.5023	0.118637	8	10.204	0.0922186	8	13.2235	0.11316	8	23.7331	0.139563	8	11.5469	0.0886704	8	10.2902	0.0828704	8	13.2719	0.0882566	8	13.1671	0.0762366	8	18.0412	0.106415	8	10.4112	297	32.9044	9.05615
AT2G06050.2	oxophytodienoate-reductase 3	-0.356374	0.130875	352.856	45.78	1	16	16	17	0.096681	17	18.5588	0.174057	17	7.58052	0.0681616	17	9.73071	0.105587	17	21.8678	0.1192	17	12.0164	0.0935049	17	9.83027	0.0679651	17	14.019	0.0858951	17	21.2333	0.0953602	17	15.9296	0.103128	17	10.6575	391	42.6644	7.86963
AT3G50440.1	methyl esterase 10	-0.35604	0.00883931	130.491	12.5	1	3	3	3	0.0977126	3	2.06832	0.115238	3	6.26368	0.0818592	3	12.7361	0.11439	3	0.107871	0.106152	3	6.45556	0.0843774	3	4.66079	0.0963265	3	11.9693	0.0997706	3	12.7056	0.102986	3	9.94449	0.0967684	3	14.6772	288	32.9491	6.03662
AT2G17033.2	pentatricopeptide (PPR) repeat-containing protein	-0.355824	0.271285	21.28	2.57	1	1	1	1	0.118555	1		0.119659	1		0.0933324	1		0.0847309	1		0.115867	1		0.0749252	1		0.0385617	1		0.0984315	1		0.136341	1		0.119595	1		505	56.491	8.92432
AT5G35740.1	Carbohydrate-binding X8 domain superfamily protein	-0.355405	0.172759	39.69	5.88	1	1	1	2	0.0963211	2	18.5262	0.109862	2	16.1024	0.0962463	2	4.63004	0.147326	2	16.9798	0.145292	2	13.4394	0.0591723	2	85.5168	0.024287	2	90.9277	0.125527	2	11.9242	0.0754939	2	37.751	0.103683	2	8.36651	119	13.3892	4.84326
AT2G41475.1	Embryo-specific protein 3, (ATS3)	-0.355102	0.021987	54.9084	11.73	1	3	3	3	0.102089	3	6.5542	0.168704	3	10.445	0.085108	3	15.6505	0.11846	3	22.7028	0.139462	3	0.783934	0.0561817	3	37.1673	0.0541574	3	33.7259	0.110517	3	5.50089	0.0962688	3	4.69846	0.117816	3	7.24568	179	19.936	8.82178
AT3G29200.1	chorismate mutase 1	-0.354949	0.00225319	123.304	17.35	1	4	4	4	0.100547	4	2.80638	0.0924722	4	11.2716	0.101342	4	2.68431	0.117315	4	4.89145	0.129065	4	5.67401	0.084625	4	7.34903	0.0936819	4	8.01199	0.0961205	4	8.95318	0.0893035	4	2.75725	0.099296	4	8.82003	340	38.2141	5.92236
AT4G37510.1	Ribonuclease III family protein	-0.354753	0.00295221	39.8527	8.75	1	5	5	5	0.090586	5	1.61459	0.0981474	5	12.624	0.107336	5	5.46645	0.109067	5	16.7273	0.134777	5	10.3355	0.0885898	5	2.08209	0.0888645	5	17.7682	0.0912349	5	18.7151	0.0971641	5	11.5474	0.0912093	5	0.937757	537	62.3923	9.26123
AT3G14390.1	Pyridoxal-dependent decarboxylase family protein	-0.354655	0.015244	343.143	21.69	1	2	10	12	0.112723	3	5.64757	0.119662	3	20.3664	0.101091	3	15.9056	0.105541	3	20.5576	0.122776	3	7.26264	0.0778228	3	30.0864	0.0623783	3	7.88306	0.0977927	3	0.831183	0.0966705	3	2.8243	0.106648	3	5.30223	484	53.5236	6.97607
AT3G57410.1	villin 3	-0.354512	1.13018e-05	895.867	38.24	1	27	32	36	0.100829	30	12.3241	0.127857	30	10.4298	0.0946042	30	8.69059	0.109308	30	14.5838	0.119551	30	7.8231	0.0833989	30	10.1465	0.0823809	30	10.3942	0.0944137	30	7.80737	0.0886597	30	9.16281	0.096069	30	10.892	965	106.283	5.84619
AT3G14620.1	cytochrome P450, family 72, subfamily A, polypeptide 8	-0.354095	0.141518	61.3067	5.63	1	3	3	3	0.118812	3	1.62295	0.106776	3	16.9643	0.0747797	3	14.2312	0.0590306	3	34.0877	0.110854	3	11.8969	0.126154	3	18.9264	0.114426	3	17.1512	0.0886638	3	3.19884	0.07381	3	18.5336	0.145585	3	17.8793	515	58.6055	8.41162
AT1G15440.1	periodic tryptophan protein 2	-0.353997	0.0761107	73.68	2	1	2	2	2	0.0984182	2	3.14691	0.109323	2	18.4993	0.111741	2	39.0552	0.0960239	2	4.15091	0.107951	2	7.86951	0.0632173	2	32.6031	0.0558108	2	13.3677	0.0896261	2	11.2775	0.150097	2	34.1394	0.107047	2	11.9779	900	100.408	6.354
AT4G13010.1	Oxidoreductase, zinc-binding dehydrogenase family protein	-0.353971	0.000139968	112.807	22.8	1	7	7	7	0.101563	7	14.2876	0.130265	7	4.93536	0.089721	7	6.88882	0.1142	7	12.3091	0.121192	7	10.6848	0.083915	7	19.3067	0.0848093	7	9.39577	0.0926195	7	28.1383	0.0962043	7	8.95402	0.0971865	7	4.39502	329	34.4143	8.95361
AT5G57160.1	DNA ligase IV	-0.35375	0.379465	18.39	1.07	1	1	1	1	0.0551062	1		0.139397	1		0.097736	1		0.108265	1		0.135751	1		0.0482488	1		0.168117	1		0.0852546	1		0.0528263	1		0.109298	1		1219	137.765	8.03076
AT3G28220.1	TRAF-like family protein	-0.352501	0.0743625	104.749	15.68	1	7	7	7	0.117793	7	17.6742	0.150134	7	5.14757	0.0843949	7	3.81706	0.0931877	7	6.04964	0.121587	7	6.68649	0.11401	7	9.93679	0.096418	7	7.28856	0.0750737	7	7.20572	0.0895475	7	1.76838	0.0673307	7	9.84878	370	42.8596	8.49951
AT2G29550.1	tubulin beta-7 chain	-0.351899	0.0637022	952.014	45.43	1	1	17	32	0.0944949	1		0.0825029	1		0.111153	1		0.12444	1		0.139904	1		0.080016	1		0.0773371	1		0.108384	1		0.0934666	1		0.0883021	1		449	50.714	4.83057
AT5G17920.1	Cobalamin-independent synthase family protein	-0.35074	0.0009269	3106.45	48.37	3	23	36	152	0.0966562	86	12.7822	0.108493	86	18.4949	0.101514	86	15.6393	0.110227	86	19.4599	0.13266	86	12.5642	0.0840054	85	19.628	0.0748252	86	26.5095	0.10202	86	12.5288	0.0876509	86	16.7261	0.095849	86	14.0232	765	84.3035	6.50732
AT3G12110.1	actin-11	-0.350458	0.00232663	912.843	51.72	2	1	15	48	0.0967742	1		0.109311	1		0.103453	1		0.110772	1		0.130206	1		0.075041	1		0.0853574	1		0.105776	1		0.0917245	1		0.0915839	1		377	41.6479	5.38916
AT5G53860.4	embryo defective 2737	-0.349727	0.3931	29.5	3.7	1	1	1	1	0.0798199	1		0.153773	1		0.081925	1		0.0705723	1		0.147772	1		0.0740651	1		0.0310461	1		0.122815	1		0.0956019	1		0.142609	1		459	52.887	8.07471
AT4G09730.1	RH39	-0.349176	0.0205921	269.019	21.74	1	10	10	10	0.0999938	10	9.53306	0.0912028	10	13.5195	0.108095	10	19.775	0.122318	10	6.80849	0.128661	10	11.7271	0.0812871	10	17.2345	0.0814842	10	23.2131	0.0953318	10	9.69638	0.0898607	10	17.2781	0.108369	10	17.7426	621	68.8813	9.90576
AT5G62030.1	diphthamide synthesis DPH2 family protein	-0.34831	0.355887	51.4054	5.52	1	3	3	3	0.0814299	3	4.7909	0.117281	3	38.6894	0.108219	3	5.37673	0.0898042	3	2.7563	0.109932	3	22.4073	0.028782	3	32.6388	0.0232232	3	193.935	0.105542	3	20.7992	0.127184	3	29.7685	0.129731	3	42.1542	453	50.3087	7.09326
AT4G27230.1	histone H2A 2	-0.348206	0.0088968	94.1937	19.85	1	1	3	5	0.114316	1		0.120443	1		0.0785105	1		0.100843	1		0.138986	1		0.0876246	1		0.0777715	1		0.0963591	1		0.0817785	1		0.103368	1		131	13.8245	10.0522
AT2G27810.1	nucleobase-ascorbate transporter 12	-0.348061	0.0951372	54.69	3.39	1	2	2	2	0.0752764	2	15.7957	0.0780377	2	42.1575	0.0953559	2	2.6166	0.131175	2	58.6885	0.146427	2	11.9777	0.0787763	2	23.0136	0.0687449	2	56.9997	0.0680677	2	49.0152	0.116363	2	66.3816	0.108717	2	27.1403	709	76.625	9.42236
AT3G29230.1	Tetratricopeptide repeat (TPR)-like superfamily protein	-0.347976	0.0777956	0	1.83	1	1	1	1	0.0712532	1		0.115671	1		0.114502	1		0.106147	1		0.147599	1		0.0814391	1		0.104592	1		0.0865596	1		0.0965547	1		0.0756815	1		600	67.2941	7.04932
AT4G16390.1	pentatricopeptide (PPR) repeat-containing protein	-0.347116	0.0117905	300.221	15.67	1	11	11	13	0.0928701	13	13.0569	0.10628	13	5.61751	0.119587	13	11.1394	0.11094	13	12.3097	0.133747	13	10.2397	0.0791775	13	17.1512	0.0774962	13	10.7247	0.101728	13	6.21146	0.0911508	13	8.73141	0.0928541	13	7.59037	702	78.1924	6.22705
AT1G11530.1	C-terminal cysteine residue is changed to a serine 1	-0.346995	0.0302813	67.1642	31.36	1	4	4	5	0.0992832	5	14.8886	0.116334	5	10.706	0.0989096	5	5.59126	0.108355	5	8.92384	0.120914	5	16.5126	0.0653393	5	6.80594	0.0742871	5	5.02891	0.106993	5	3.32728	0.102139	5	11.7736	0.100216	5	10.6182	118	13.3258	5.47803
AT3G08505.2	zinc finger (CCCH-type/C3HC4-type RING finger) family protein	-0.346917	0.4559	41.33	4.02	1	1	1	1	0.163194	1		0.0885037	1		0.101658	1		0.109051	1		0.0687045	1		0.0385413	1		0.113011	1		0.0572356	1		0.153825	1		0.106277	1		323	36.5385	7.35693
AT1G14840.1	microtubule-associated proteins 70-4	-0.346358	0.0777611	235.904	19.21	1	4	12	12	0.0967385	4	19.9402	0.0606009	4	52.8899	0.103906	4	38.2207	0.116781	4	11.4488	0.138206	4	7.99787	0.0906771	4	23.043	0.0724062	4	23.0959	0.110408	4	7.34902	0.0832363	4	10.3046	0.0835534	4	27.2791	604	67.4462	9.42236
AT5G43070.1	WPP domain protein 1	-0.345582	0.0243408	103.438	11.61	1	1	2	2	0.113775	1		0.0983182	1		0.10184	1		0.0965918	1		0.139723	1		0.0984013	1		0.0786357	1		0.0933227	1		0.0778491	1		0.101544	1		155	16.6243	4.53857
AT2G44230.1	Plant protein of unknown function (DUF946)	-0.345544	0.0294555	72.6407	7.56	1	4	4	4	0.0968921	4	4.09219	0.104159	4	3.55959	0.108865	4	1.54313	0.0971746	4	8.29132	0.137506	4	16.1532	0.0916483	4	14.9995	0.0930251	4	13.9848	0.101127	4	10.865	0.0799999	4	11.5091	0.0965967	4	8.58121	542	59.8568	5.90967
AT3G02060.1	DEAD/DEAH box helicase, putative	-0.34514	0.000959472	58.7002	4.13	1	3	3	3	0.0977175	3	3.98359	0.111837	3	5.79439	0.100746	3	12.4794	0.0850984	3	32.1952	0.149073	3	23.9631	0.0736608	3	26.4266	0.0831647	3	5.59975	0.0906157	3	7.95103	0.0874679	3	7.26335	0.109443	3	26.2676	823	93.8694	8.79248
AT2G26910.1	pleiotropic drug resistance 4	-0.344768	0.0631631	95.28	2.68	4	2	3	4	0.0652449	2	34.9259	0.117261	2	17.7567	0.105123	2	8.54179	0.10864	2	3.39312	0.149348	2	23.8254	0.0720466	2	57.6207	0.0759926	2	23.8802	0.118517	2	30.7099	0.0571282	2	77.015	0.111264	2	14.1339	1420	161.161	8.08936
AT3G57090.1	Tetratricopeptide repeat (TPR)-like superfamily protein	-0.344668	0.343264	101.899	11.76	1	2	2	3	0.10481	3	33.2506	0.124683	3	30.6112	0.0538552	3	66.6098	0.109751	3	46.0952	0.10174	3	28.5766	0.115861	3	33.1392	0.110666	3	13.3459	0.0710923	3	1.43414	0.102454	3	45.9958	0.112229	3	3.20159	170	18.6865	5.71924
AT1G62660.1	Glycosyl hydrolases family 32 protein	-0.344142	0.00715412	164.442	16.51	1	8	10	10	0.104124	8	15.4415	0.142353	8	5.782	0.078764	8	7.90142	0.104134	8	5.81424	0.123399	8	2.10196	0.0799455	8	20.042	0.0770219	8	12.8653	0.091743	8	8.91927	0.0984953	8	12.4025	0.0951586	8	8.00682	648	72.1831	5.60498
AT1G03220.1	Eukaryotic aspartyl protease family protein	-0.34394	0.000396483	185.488	13.86	1	4	6	7	0.0856067	5	31.5336	0.131311	5	6.79576	0.0941478	5	16.1314	0.111162	5	11.1349	0.139996	5	12.1455	0.089002	5	11.6499	0.0824177	5	5.65347	0.0954819	5	7.94227	0.0900812	5	14.5295	0.115139	5	9.46579	433	45.6884	8.66064
AT1G74880.1	NAD(P)H:plastoquinone dehydrogenase complex subunit O	-0.343881	0.0120258	152.322	17.09	1	3	3	4	0.100771	4	10.5189	0.108611	4	15.1449	0.089745	4	11.5277	0.112377	4	17.3941	0.112826	4	8.07774	0.090886	4	5.13012	0.0982496	4	18.7102	0.0834081	4	0.804585	0.106939	4	12.2637	0.0933192	4	11.6387	158	17.6462	9.21729
AT2G34860.1	DnaJ/Hsp40 cysteine-rich domain superfamily protein	-0.342829	0.769454	224.787	26.34	1	4	4	5	0.0186919	5	46.6953	0.0660996	5	22.158	0.0368784	5	12.9562	0.0549165	5	40.7943	0.33233	5	2.18637	0.01	5	0	0.0101836	4	2.69735	0.175514	5	11.9913	0.0695435	5	40.6729	0.257114	5	5.62708	186	19.9297	9.0415
AT5G62650.1	Tic22-like family protein	-0.342777	0.00144283	50.73	5.1	1	2	2	2	0.102528	2	10.2146	0.129386	2	8.22536	0.0840129	2	8.97889	0.10316	2	22.6612	0.117773	2	43.9434	0.0957254	2	47.9597	0.084487	2	8.84392	0.0852803	2	13.5507	0.0855128	2	13.1417	0.100045	2	8.81972	529	58.6805	6.81494
AT1G73060.1	Low PSII Accumulation 3	-0.342481	0.000897966	202.35	18.16	1	6	6	8	0.101917	8	15.6417	0.135008	8	14.5081	0.0960676	8	15.3289	0.104739	8	16.6394	0.126582	8	15.9049	0.0652072	8	70.81	0.0705738	8	56.5533	0.0948279	8	8.34935	0.0990667	8	13.2292	0.106473	8	17.937	358	40.0043	5.22412
AT5G12110.1	Glutathione S-transferase, C-terminal-like;Translation elongation factor EF1B/ribosomal protein S6	-0.342206	0.00770488	128.127	42.98	1	4	6	7	0.0823971	4	16.7195	0.12078	4	17.54	0.10563	4	2.96765	0.119929	4	14.4658	0.13294	4	5.43505	0.076529	4	20.8711	0.0744732	4	17.2321	0.104839	4	2.92455	0.0891746	4	16.0678	0.0876746	4	18.5744	228	24.7733	4.69092
AT2G38310.1	PYR1-like 4	-0.340931	0.0924705	72.6303	8.7	1	1	2	2	0.0865419	1		0.123068	1		0.0841496	1		0.14535	1		0.110484	1		0.0710502	1		0.0727901	1		0.121063	1		0.0998449	1		0.0856583	1		207	22.4213	6.93213
AT4G02790.1	GTP-binding family protein	-0.340774	0.037182	44.09	2.42	1	1	1	1	0.11052	1		0.0948493	1		0.0920835	1		0.126083	1		0.125452	1		0.0938592	1		0.090157	1		0.075213	1		0.0884463	1		0.103337	1		372	41.6951	9.81787
AT4G29000.1	Tesmin/TSO1-like CXC domain-containing protein	-0.340421	0.415226	75.7335	5.64	2	3	3	3	0.0653249	3	111.431	0.0626094	3	106.621	0.114705	3	13.3776	0.0757783	3	68.9143	0.151174	3	32.8937	0.0721087	3	81.3818	0.0784349	3	57.6378	0.120111	3	69.9298	0.150483	3	8.25143	0.0717014	3	6.2518	603	64.5947	7.89893
AT2G18940.1	Tetratricopeptide repeat (TPR)-like superfamily protein	-0.339925	0.000713384	74.7404	7.3	3	6	7	7	0.0978835	6	12.2974	0.110534	6	16.6366	0.106508	6	3.1591	0.102463	6	9.18036	0.125094	6	10.2406	0.0835592	6	10.0965	0.0920674	6	30.0077	0.0981683	6	14.3645	0.0943098	6	11.2049	0.100517	6	12.4887	822	92.1783	8.04541
AT4G24510.1	HXXXD-type acyl-transferase family protein	-0.339903	0.00397983	250.377	23.52	2	10	10	10	0.0949769	9	7.31605	0.10771	9	16.4863	0.106883	9	6.78606	0.105762	9	13.4768	0.138576	9	5.89749	0.0801904	9	11.2415	0.0733338	9	20.0994	0.106445	9	5.99148	0.090515	9	12.9034	0.101684	9	11.8294	421	47.2079	5.60498
AT5G10020.1	Leucine-rich receptor-like protein kinase family protein	-0.339693	0.028433	52.0092	1.81	1	2	2	2	0.0888066	2	0.70448	0.122036	2	23.8517	0.103518	2	24.5994	0.0891293	2	18.4032	0.135021	2	0.27134	0.080918	2	15.3642	0.0800062	2	10.8375	0.104866	2	10.3886	0.0979373	2	16.2711	0.0923959	2	11.615	1048	114.643	6.78564
AT2G34680.1	Outer arm dynein light chain 1 protein	-0.339541	0.0404386	783.67	13	1	17	17	17	0.0924254	17	30.5084	0.0928176	17	14.8433	0.107171	17	15.6271	0.120472	17	24.3168	0.132774	17	15.1112	0.0672185	17	35.053	0.0841211	17	39.84	0.108096	17	24.4963	0.0839496	17	18.3925	0.0994951	17	12.0472	1708	186.745	6.23975
AT3G51750.1	unknown protein; Has 15 Blast hits to 14 proteins in 5 species: Archae - 0; Bacteria - 0; Metazoa - 0; Fungi - 0; Plants - 15; Viruses - 0; Other Eukaryotes - 0 (source: NCBI BLink).	-0.339269	0.037849	33.81	15.45	1	2	2	3	0.120697	3	12.2393	0.109612	3	8.68766	0.117997	3	26.9525	0.0970183	3	3.92369	0.11755	3	3.63883	0.0784771	3	10.4875	0.051521	3	14.5917	0.0968339	3	16.9712	0.0841603	3	10.6951	0.104558	3	2.80366	110	12.1528	4.29736
AT4G15570.1	P-loop containing nucleoside triphosphate hydrolases superfamily protein	-0.339267	0.376122	56.33	1.34	1	1	1	1	0.0505779	1		0.137898	1		0.0990521	1		0.110077	1		0.138537	1		0.0570799	1		0.0413163	1		0.100072	1		0.111787	1		0.153603	1		818	91.4824	5.74463
AT4G19530.1	disease resistance protein (TIR-NBS-LRR class) family	-0.338974	0.0055906	162.641	2.23	1	2	2	2	0.100449	2	12.2101	0.0976508	2	18.7607	0.0958956	2	16.0108	0.123592	2	5.23297	0.12587	2	1.96126	0.114202	2	15.6866	0.0851855	2	0.962364	0.0723041	2	33.6788	0.0830828	2	12.2218	0.0971282	2	9.5982	1167	132.422	7.53271
AT5G66180.1	S-adenosyl-L-methionine-dependent methyltransferases superfamily protein	-0.338757	0.505299	34.99	4.05	1	1	1	1	0.0521296	1		0.0789737	1		0.189694	1		0.111535	1		0.0961291	1		0.081001	1		0.0505915	1		0.0701429	1		0.0496004	1		0.220203	1		395	44.1813	6.91748
AT3G26030.1	serine/threonine protein phosphatase 2A 55 kDa regulatory subunit B prime delta	-0.338631	4.30008e-06	59.1906	5.03	3	2	3	3	0.0946751	2	4.41349	0.113443	2	2.37799	0.0961015	2	1.48111	0.106602	2	8.83667	0.131589	2	2.32099	0.0815538	2	0.433671	0.0832268	2	1.12962	0.0870252	2	3.04426	0.102075	2	13.6303	0.102827	2	8.46049	477	55.2055	6.7124
AT4G39920.1	C-CAP/cofactor C-like domain-containing protein	-0.338487	0.0679221	27.08	7.25	1	2	2	2	0.0723795	2	8.76471	0.116117	2	10.313	0.0785021	2	76.0581	0.107725	2	6.78032	0.131718	2	24.2662	0.0738646	2	0.324897	0.0994431	2	5.06343	0.0856497	2	42.6448	0.101605	2	8.99608	0.118773	2	8.02859	345	38.2857	6.27783
AT1G68010.2	hydroxypyruvate reductase	-0.338418	0.00163968	883.418	56.33	1	23	23	45	0.100931	45	19.4836	0.132133	45	17.7325	0.0940136	45	14.6392	0.106518	45	13.7375	0.114852	45	11.9936	0.0733102	45	25.3853	0.0905967	45	15.9797	0.0870113	45	15.5455	0.0981976	45	15.3046	0.0952393	45	12.5182	387	42.3199	7.15186
AT3G17470.1	Ca2+-activated RelA/spot homolog	-0.337594	0.0204172	43.3	1.37	1	1	1	1	0.125342	1		0.10755	1		0.0930937	1		0.0947299	1		0.128549	1		0.0818806	1		0.0878578	1		0.10505	1		0.0836803	1		0.0922676	1		583	66.5363	6.41748
AT3G27180.1	S-adenosyl-L-methionine-dependent methyltransferases superfamily protein	-0.33724	0.0135903	102.831	6.56	1	3	3	3	0.109467	3	17.3802	0.0849977	3	8.38051	0.125268	3	17.6452	0.113614	3	7.8516	0.119978	3	3.97883	0.0831412	3	9.45331	0.0877003	3	32.4454	0.0905294	3	77.0886	0.087118	3	0.313543	0.113554	3	21.3486	518	57.8094	9.15869
AT1G20816.1	unknown protein; BEST Arabidopsis thaliana protein match is: unknown protein (TAIR:AT1G76405.2); Has 52 Blast hits to 52 proteins in 19 species: Archae - 0; Bacteria - 0; Metazoa - 0; Fungi - 0; Plants - 50; Viruses - 0; Other Eukaryotes - 2 (source: NCBI BLink).	-0.336656	0.0564655	37.84	5.99	1	1	1	1	0.103386	1		0.0984517	1		0.112221	1		0.105803	1		0.124046	1		0.0718314	1		0.0938899	1		0.0806078	1		0.0789473	1		0.130816	1		167	19.7691	9.48096
AT3G46740.1	translocon at the outer envelope membrane of chloroplasts 75-III	-0.336637	0.0162906	573.206	20.54	1	14	14	19	0.0986028	19	16.037	0.110721	19	6.7559	0.0876724	19	8.3828	0.114236	19	12.8323	0.145195	19	12.7872	0.0888211	19	12.9846	0.0901345	19	15.8048	0.0767972	19	13.0017	0.0784698	19	15.3123	0.11414	19	14.9025	818	89.1333	8.79248
AT4G39260.1	cold, circadian rhythm, and RNA binding 1	-0.336039	0.000603447	871.683	77.51	1	10	12	22	0.0907991	20	17.1593	0.120213	20	22.393	0.0898491	20	24.6788	0.112192	20	19.4752	0.11862	20	29.9789	0.0740039	20	29.4763	0.0808366	20	26.0626	0.102247	20	27.4119	0.0907017	20	18.2907	0.093923	20	13.2165	169	16.5685	5.68115
AT5G52190.1	Sugar isomerase (SIS) family protein	-0.335848	0.0275515	87.79	6.25	1	1	1	1	0.117451	1		0.137693	1		0.0912917	1		0.0821308	1		0.122346	1		0.0793214	1		0.0751199	1		0.102097	1		0.0957369	1		0.096813	1		208	22.2622	5.8335
AT1G72040.1	P-loop containing nucleoside triphosphate hydrolases superfamily protein	-0.335492	0.117646	0	3.97	1	2	2	2	0.105705	2	20.2183	0.0625986	2	64.4699	0.109784	2	47.3371	0.102214	2	23.4256	0.151126	2	44.0337	0.0766792	2	58.199	0.0778546	2	41.2398	0.0898088	2	42.3759	0.0758439	2	43.9765	0.114645	2	18.5793	580	64.5645	7.04932
AT1G80030.1	Molecular chaperone Hsp40/DnaJ family protein	-0.334709	0.0524775	130.989	18.8	1	7	7	8	0.10675	8	7.37312	0.119928	8	6.30506	0.0806592	8	9.76731	0.0957932	8	9.7622	0.148471	8	13.8329	0.0910688	8	4.46118	0.104134	8	12.1445	0.0736825	8	7.72966	0.0685	8	12.7786	0.105984	8	8.05621	500	53.787	7.56201
AT5G44520.1	NagB/RpiA/CoA transferase-like superfamily protein	-0.334219	0.00768004	136.371	13.18	1	4	4	4	0.10956	4	4.53338	0.12357	4	18.948	0.0907673	4	17.9265	0.11877	4	20.2468	0.112406	4	11.4886	0.0890277	4	13.0345	0.0951883	4	13.8219	0.0976617	4	13.2873	0.0845431	4	10.4129	0.109005	4	13.3451	296	32.1436	5.2876
AT4G39880.1	Ribosomal protein L23/L15e family protein	-0.334159	0.0779297	77.662	12.36	1	2	2	2	0.0974587	2	9.58065	0.103096	2	16.312	0.0773359	2	11.3153	0.0884867	2	24.1617	0.147688	2	5.06009	0.110268	2	19.9632	0.112467	2	3.52942	0.0877541	2	23.1452	0.0734365	2	18.8706	0.0970921	2	0.241857	178	19.8397	10.1694
AT4G30800.1	Nucleic acid-binding, OB-fold-like protein	-0.333913	0.0127052	130.035	25.79	1	1	4	5	0.10238	1		0.130094	1		0.0762976	1		0.108565	1		0.133968	1		0.0949875	1		0.0829631	1		0.0791803	1		0.0922187	1		0.0993452	1		159	17.9197	10.7261
AT3G28710.1	ATPase, V0/A0 complex, subunit C/D	-0.33339	0.0327116	251.264	25.07	2	8	8	13	0.0990605	13	11.0301	0.131668	13	17.2932	0.0755611	13	15.1466	0.104579	13	22.2624	0.131651	13	14.1733	0.0878007	13	17.8624	0.0877443	13	17.3214	0.0787521	13	4.23468	0.0963273	13	27.7149	0.120027	13	9.8938	351	40.765	5.16064
AT1G66330.1	senescence-associated family protein	-0.333368	0.000190139	145.958	12.95	1	4	4	4	0.0968872	4	1.75706	0.124297	4	2.27584	0.107336	4	10.4862	0.10996	4	10.7556	0.11185	4	18.1792	0.0946017	4	10.543	0.0807475	4	13.2872	0.0919465	4	17.2002	0.0909679	4	7.97057	0.098665	4	6.63398	417	45.8322	5.73193
AT1G50370.1	Calcineurin-like metallo-phosphoesterase superfamily protein	-0.332995	0.469599	161.783	19.8	1	1	5	6	0.0750348	1		0.114898	1		0.089965	1		0.114338	1		0.119782	1		0.09137	1		0.0235639	1		0.112527	1		0.140632	1		0.117888	1		303	34.797	5.07178
AT3G03060.1	P-loop containing nucleoside triphosphate hydrolases superfamily protein	-0.332779	0.0170198	100.486	4.46	1	2	3	3	0.101493	2	18.2743	0.11549	2	58.9253	0.0951176	2	0.957875	0.0617102	2	65.4641	0.167901	2	17.3985	0.0987744	2	46.3309	0.0548356	2	234.953	0.0906214	2	3.13461	0.0515689	2	89.6057	0.110168	2	18.415	628	69.5241	9.08545
AT1G09620.1	ATP binding;leucine-tRNA ligases;aminoacyl-tRNA ligases;nucleotide binding;ATP binding;aminoacyl-tRNA ligases	-0.332561	0.000170985	686.211	25.48	1	25	25	30	0.0929704	30	13.3403	0.126985	30	14.875	0.091647	30	12.7841	0.112853	30	17.7679	0.128814	30	7.99495	0.0773598	30	24.5049	0.078732	30	13.5343	0.0993693	30	10.681	0.0957337	30	14.1326	0.0987782	30	10.546	1091	123.372	6.02393
AT2G44640.1	FUNCTIONS IN: molecular_function unknown; INVOLVED IN: biological_process unknown; LOCATED IN: mitochondrion, chloroplast, plasma membrane, plastid, chloroplast envelope; EXPRESSED IN: 23 plant structures; EXPRESSED DURING: 13 growth stages; CONTAINS InterPro DOMAIN/s: Protein of unknown function DUF3769 (InterPro:IPR022244); BEST Arabidopsis thaliana protein match is: pigment defective 320 (TAIR…	-0.332169	0.0511852	185.248	20.84	1	9	9	10	0.0942632	10	7.07861	0.115672	10	11.1496	0.0849688	10	6.91861	0.114494	10	14.6767	0.135853	10	8.17775	0.102852	10	12.3004	0.0895316	10	10.1489	0.072366	10	6.33396	0.0767165	10	6.62623	0.116812	10	6.01124	451	49.7999	8.73389
AT1G56670.1	GDSL-like Lipase/Acylhydrolase superfamily protein	-0.331809	0.216834	42.59	2.41	1	1	1	1	0.0928755	1		0.138722	1		0.105365	1		0.093812	1		0.104787	1		0.0973105	1		0.0533864	1		0.146343	1		0.0902074	1		0.0771904	1		373	41.5491	9.36377
AT3G17640.1	Leucine-rich repeat (LRR) family protein	-0.331008	0.0469567	0	2.78	1	1	1	1	0.101958	1		0.12861	1		0.100698	1		0.0982301	1		0.113969	1		0.0712624	1		0.085685	1		0.122408	1		0.0968013	1		0.0803784	1		396	42.8929	6.93213
AT5G53460.1	NADH-dependent glutamate synthase 1	-0.330976	0.000423729	1409.46	28.8	1	57	57	67	0.0966115	67	18.0612	0.118951	67	11.4653	0.0955013	67	11.0292	0.115328	67	17.8993	0.127359	67	12.2485	0.0770473	67	22.4246	0.0737617	67	19.4821	0.097229	67	9.07608	0.0982909	67	12.5742	0.101789	67	17.113	2208	241.745	6.3667
AT4G15770.1	RNA binding	-0.330607	0.0020688	0	5.35	1	1	1	1	0.0987497	1		0.131972	1		0.0957213	1		0.0956641	1		0.125548	1		0.0902759	1		0.0905847	1		0.0864125	1		0.0804049	1		0.104667	1		187	20.5976	8.25049
AT5G64480.1	unknown protein; Has 35333 Blast hits to 34131 proteins in 2444 species: Archae - 798; Bacteria - 22429; Metazoa - 974; Fungi - 991; Plants - 531; Viruses - 0; Other Eukaryotes - 9610 (source: NCBI BLink).	-0.330194	0.000481375	139.482	16.85	1	3	3	4	0.0912878	4	5.67496	0.110545	4	15.1622	0.104115	4	1.2883	0.104046	4	10.6806	0.127719	4	5.03097	0.0949896	4	12.3218	0.0851426	4	12.4925	0.0990037	4	6.79382	0.100367	4	7.66721	0.0990242	4	2.45798	184	21.472	7.89893
AT1G58200.1	MSCS-like 3	-0.330038	0.0939017	66.5151	4.57	1	3	3	3	0.118885	3	1.58094	0.0927761	3	14.07	0.0927761	3	27.5824	0.0826104	3	56.7775	0.0958765	3	22.74	0.0992499	3	9.14744	0.0933234	3	31.2706	0.0985213	3	7.80427	0.0985213	3	33.4517	0.121281	3	30.3747	678	74.1433	8.36768
AT5G01750.2	Protein of unknown function (DUF567)	-0.32951	0.00787407	97.5938	33.18	1	7	7	7	0.104036	7	7.42397	0.138545	7	10.0747	0.0870767	7	9.39972	0.103519	7	16.2623	0.132284	7	15.3976	0.0853455	7	36.6729	0.0876616	7	13.9014	0.072238	7	35.0757	0.100217	7	13.3969	0.108347	7	15.5317	217	24.2793	8.23584
AT2G27030.3	calmodulin 5	-0.329363	0.174953	203.67	28.18	7	4	4	6	0.119082	6	19.3839	0.193384	6	26.7213	0.0547072	6	40.0847	0.0836178	6	15.7869	0.0954856	6	19.4544	0.103696	5	11.0869	0.0711171	5	11.8416	0.0966011	6	6.13928	0.0829392	6	1.67652	0.0896793	6	2.58094	181	20.5629	4.81787
AT5G28750.1	Bacterial sec-independent translocation protein mttA/Hcf106	-0.328956	0.00271488	196.267	30.61	1	7	7	8	0.0994541	8	7.29598	0.110759	8	10.1791	0.107164	8	6.49704	0.0978472	8	2.40969	0.123278	8	6.51036	0.0982118	8	13.6901	0.0934338	8	9.35951	0.0854559	8	2.09545	0.0861215	8	9.08377	0.100679	8	17.2079	147	15.7033	9.12939
AT3G25680.1	FUNCTIONS IN: molecular_function unknown; INVOLVED IN: biological_process unknown; LOCATED IN: chloroplast; EXPRESSED IN: 21 plant structures; EXPRESSED DURING: 13 growth stages; CONTAINS InterPro DOMAIN/s: S-layer homology domain (InterPro:IPR001119); BEST Arabidopsis thaliana protein match is: unknown protein (TAIR:AT5G23890.1); Has 2454 Blast hits to 2065 proteins in 355 species: Archae - 39; …	-0.328944	0.00830693	39.09	1.43	1	1	1	1	0.10492	1		0.108252	1		0.10554	1		0.100791	1		0.125239	1		0.0922841	1		0.0803055	1		0.088751	1		0.0791485	1		0.114768	1		558	63.0191	5.2749
AT2G39010.1	plasma membrane intrinsic protein 2E	-0.328402	0.0181329	129.94	12.11	1	3	3	4	0.110107	4	3.27155	0.108978	4	10.2136	0.0853563	4	5.51092	0.107239	4	4.73088	0.132644	4	9.49457	0.0872786	4	14.9795	0.0952171	4	7.57481	0.0740098	4	14.9529	0.0884659	4	6.79527	0.109683	4	8.60563	289	31.03	8.14795
AT3G07010.1	Pectin lyase-like superfamily protein	-0.328332	0.247958	31.16	2.4	1	1	1	1	0.0821139	1		0.115367	1		0.0858736	1		0.112478	1		0.138088	1		0.0741329	1		0.042271	1		0.110601	1		0.121218	1		0.117858	1		416	46.1447	8.33838
AT2G22870.1	P-loop containing nucleoside triphosphate hydrolases superfamily protein	-0.328239	0.00592568	28.41	2.33	1	1	1	1	0.0960014	1		0.103153	1		0.103592	1		0.10803	1		0.135428	1		0.0726047	1		0.0872566	1		0.0990797	1		0.0857751	1		0.109079	1		300	33.6708	9.56885
AT2G30320.1	Pseudouridine synthase family protein	-0.327828	0.0883483	0	1.76	1	1	1	1	0.120392	1		0.128327	1		0.103566	1		0.0773403	1		0.118226	1		0.08891	1		0.096589	1		0.0883086	1		0.069109	1		0.109231	1		510	58.9352	6.39209
AT4G14680.1	Pseudouridine synthase/archaeosine transglycosylase-like family protein	-0.327212	0.00158125	199.7	15.27	1	1	11	16	0.104785	1		0.124949	1		0.0859045	1		0.106047	1		0.12531	1		0.089333	1		0.08315	1		0.0801535	1		0.0962282	1		0.104141	1		465	51.997	7.40088
AT3G53420.1	plasma membrane intrinsic protein 2A	-0.327192	0.00135081	125.025	14.63	1	3	4	4	0.1159	3	16.2559	0.126651	3	1.59137	0.0850774	3	2.18275	0.120029	3	3.03151	0.133281	3	0.0588796	0.0753378	3	1.22995	0.0894287	3	3.80725	0.0702904	3	21.1105	0.0810773	3	14.8992	0.110959	3	0.385131	287	30.4548	8.39697
AT3G16060.1	ATP binding microtubule motor family protein	-0.326602	0.0194714	139.464	4.97	1	3	4	5	0.101686	4	2.74007	0.107619	4	21.3359	0.0997211	4	20.6863	0.0849329	4	17.9842	0.126606	4	4.33916	0.0938518	4	20.6767	0.103861	4	11.1815	0.101057	4	16.51	0.0812868	4	7.42679	0.0904547	4	10.7321	684	76.7242	6.41748
AT1G30120.1	pyruvate dehydrogenase E1 beta	-0.326489	0.00242169	155.18	14.29	2	6	6	7	0.094252	7	8.74842	0.101233	7	11.574	0.108838	7	16.4332	0.106885	7	20.7602	0.128145	7	8.47452	0.0844433	7	19.1553	0.0859429	7	7.44956	0.097896	7	10.8485	0.0891642	7	16.71	0.0940533	7	3.0331	406	44.2162	6.354
AT5G23060.1	calcium sensing receptor	-0.325861	0.0367303	535.108	31.52	1	13	13	18	0.0974894	18	8.66628	0.150456	18	8.64464	0.0788569	18	11.6668	0.106844	18	17.5677	0.113089	18	9.21897	0.0809928	18	12.6739	0.0949019	18	10.4724	0.0782521	18	9.94107	0.0867225	18	15.1715	0.109212	18	10.2825	387	41.2598	9.39307
AT4G17810.1	C2H2 and C2HC zinc fingers superfamily protein	-0.325852	0.0963161	31.54	5.88	1	1	1	1	0.0685962	1		0.109782	1		0.126076	1		0.120674	1		0.125998	1		0.092486	1		0.0897912	1		0.0950282	1		0.0927524	1		0.0788157	1		204	22.2666	5.35107
AT2G44860.1	Ribosomal protein L24e family protein	-0.325848	0.00815274	32.26	10.06	1	1	1	1	0.0893431	1		0.120597	1		0.0983979	1		0.11568	1		0.122381	1		0.0878642	1		0.0913351	1		0.0895581	1		0.0737036	1		0.11114	1		159	18.9298	10.0522
AT3G02570.1	Mannose-6-phosphate isomerase, type I	-0.325675	0.00289733	42.5497	3.47	1	2	2	2	0.104481	2	5.03977	0.106781	2	8.54554	0.102894	2	1.56512	0.104394	2	1.41483	0.128445	2	4.7467	0.0965457	2	0.0448082	0.0825684	2	1.79748	0.0920213	2	15.7386	0.0857951	2	0.204918	0.0951985	2	4.53359	432	48.5349	6.32861
AT1G12240.1	Glycosyl hydrolases family 32 protein	-0.325113	0.000144066	222.672	17.32	1	9	11	13	0.100098	11	13.4544	0.125044	11	5.71274	0.0856563	11	19.0621	0.106755	11	13.8104	0.121405	11	6.02576	0.0823763	11	30.01	0.0777963	11	29.4744	0.0877299	11	14.5803	0.0976458	11	16.8856	0.0998879	11	7.32725	664	73.7979	5.63037
AT3G63520.1	carotenoid cleavage dioxygenase 1	-0.324988	0.00395479	524.053	29	1	17	17	21	0.103434	21	13.8462	0.130939	21	17.2375	0.0867013	21	8.61948	0.105162	21	14.0048	0.122448	21	13.6636	0.0768523	21	8.6101	0.0937448	21	16.3683	0.0821538	21	14.1514	0.0999398	21	18.2978	0.103135	21	17.0396	538	60.869	6.49365
AT4G38090.1	Ribosomal protein S5 domain 2-like superfamily protein	-0.32435	0.089028	0	3.42	1	1	1	1	0.0886438	1		0.110608	1		0.0839275	1		0.133835	1		0.127553	1		0.0956607	1		0.072503	1		0.066529	1		0.098893	1		0.121847	1		234	25.1969	8.42627
AT3G14420.1	Aldolase-type TIM barrel family protein	-0.324274	0.0142658	2599.46	65.4	2	9	21	120	0.0895412	31	34.0959	0.141957	31	10.6761	0.0940714	30	7.06957	0.100816	31	25.3209	0.11735	31	10.8569	0.0752786	31	25.956	0.097312	31	11.1858	0.0788425	31	17.8031	0.0946709	31	18.6807	0.0969806	31	20.1504	367	40.3162	9.12939
AT2G46820.1	photosystem I P subunit	-0.323971	0.172053	107.001	29.31	1	4	4	5	0.0889822	5	17.2689	0.109296	5	15.7369	0.0949007	5	4.78241	0.0819527	5	8.1924	0.151926	5	8.75287	0.108884	5	24.736	0.115871	5	9.94465	0.0770035	5	11.422	0.0590496	5	13.9208	0.0886262	5	9.609	174	18.4706	7.94287
AT4G15890.1	binding	-0.323352	0.074094	0	1.07	1	1	1	1	0.106788	1		0.10889	1		0.11745	1		0.0834218	1		0.130162	1		0.0909385	1		0.105534	1		0.088142	1		0.0734496	1		0.0952244	1		1314	144.646	7.50342
AT4G32570.1	TIFY domain protein 8	-0.323211	0.015202	35.1677	5.82	1	2	2	2	0.108771	2	3.79039	0.0834448	2	7.90219	0.0955402	2	16.7872	0.102502	2	7.12981	0.137306	2	11.5961	0.0917672	2	8.436	0.0902693	2	12.8063	0.0887477	2	11.4783	0.0896364	2	0.190404	0.107756	2	30.7222	361	38.7089	9.39307
AT1G66200.3	glutamine synthase clone F11	-0.322843	0.127606	458	19.18	2	1	8	22	0.0773515	1		0.159993	1		0.0995085	1		0.110252	1		0.10237	1		0.0926779	1		0.0844298	1		0.0783512	1		0.117894	1		0.0771719	1		365	40.3651	5.2876
AT5G57210.1	Ypt/Rab-GAP domain of gyp1p superfamily protein	-0.322639	0.0158392	134.29	5.43	1	3	3	3	0.096221	3	6.79122	0.105316	3	13.0693	0.102997	3	10.3777	0.0919583	3	27.0339	0.143889	3	3.91161	0.0864058	3	32.1476	0.0791453	3	4.40978	0.110348	3	8.43347	0.111131	3	15.116	0.0990021	3	11.5659	737	82.8139	5.21143
AT1G49430.1	long-chain acyl-CoA synthetase 2	-0.322527	0.113816	54.3133	5.71	1	3	4	4	0.082697	3	17.2304	0.086994	3	19.7711	0.113069	3	34.7457	0.0897186	3	36.098	0.156676	3	10.5626	0.0764164	3	10.8852	0.0608486	3	7.70509	0.0968711	3	11.4752	0.103375	3	11.5345	0.10212	3	1.12474	665	74.3412	6.13818
AT1G78580.1	trehalose-6-phosphate synthase	-0.321708	0.000841852	151.605	9.77	1	9	9	9	0.0973236	9	12.8765	0.107163	9	18.589	0.103454	9	6.03328	0.108216	9	11.7384	0.129854	9	13.476	0.0774381	9	15.4043	0.0873137	9	10.3161	0.101722	9	14.3392	0.0892021	9	18.4439	0.105793	9	9.99074	942	105.91	7.15186
AT2G45820.1	Remorin family protein	-0.321593	0.0103253	126.577	35.26	1	7	7	8	0.114389	8	7.17863	0.115192	8	11.1697	0.082766	8	12.4709	0.105303	8	3.91764	0.135342	8	6.80704	0.0882642	8	13.3766	0.0929615	8	3.96436	0.080107	8	15.8227	0.0812552	8	15.7596	0.100568	8	11.0998	190	20.955	8.54346
AT5G18800.1	Cox19-like CHCH family protein	-0.32142	0.0406585	41.9327	14.15	2	3	3	3	0.112761	3	4.5264	0.115511	3	4.95377	0.0780242	3	8.50288	0.0911599	3	1.3082	0.136066	3	4.89766	0.107951	3	12.9501	0.0926512	3	14.8893	0.0814527	3	1.71444	0.0789355	3	8.5054	0.118377	3	15.5015	106	11.9598	7.56201
AT1G03100.1	Pentatricopeptide repeat (PPR) superfamily protein	-0.321308	0.0926653	18.21	0.88	1	1	1	1	0.0743155	1		0.1448	1		0.103469	1		0.100899	1		0.126042	1		0.102418	1		0.0853671	1		0.099936	1		0.0920512	1		0.0707012	1		793	89.1822	8.79248
AT3G13460.1	evolutionarily conserved C-terminal region 2	-0.321305	0.0152056	560.757	31.48	2	16	19	21	0.0892466	18	12.1768	0.11187	18	10.5181	0.100976	18	9.09891	0.103921	18	7.97321	0.139095	18	8.37376	0.0829618	18	11.8736	0.0692949	18	9.37025	0.111133	18	9.94109	0.0899864	18	12.9137	0.107191	18	10.7456	667	72.4308	5.96045
AT2G30520.1	Phototropic-responsive NPH3 family protein	-0.321003	0.00157966	298.535	21.75	1	12	12	13	0.0925453	13	10.1726	0.12458	13	20.5355	0.100748	13	6.54884	0.1101	13	15.2135	0.135021	13	17.0741	0.0820344	13	18.7967	0.073489	11	13.1168	0.102129	13	3.55304	0.0934581	13	11.302	0.100827	13	10.4899	593	65.8127	7.54736
AT1G32900.1	UDP-Glycosyltransferase superfamily protein	-0.320433	0.0600849	16.4	1.8	1	1	1	1	0.129684	1		0.12026	1		0.0953172	1		0.0888528	1		0.112397	1		0.0715289	1		0.101059	1		0.0983231	1		0.0907177	1		0.0918599	1		610	66.8363	8.52881
AT3G04000.1	NAD(P)-binding Rossmann-fold superfamily protein	-0.320379	0.0113414	78.1587	9.56	2	2	3	3	0.10589	2	9.16649	0.107008	2	2.98269	0.102241	2	6.66046	0.0896166	2	12.8638	0.136847	2	16.7035	0.0768378	2	4.11883	0.0748557	2	11.5869	0.105969	2	20.2427	0.0976934	2	16.4207	0.0994198	2	11.2639	272	28.4168	7.26904
AT4G21750.1	Homeobox-leucine zipper family protein / lipid-binding START domain-containing protein	-0.320242	0.00239441	61.28	3.81	1	2	2	2	0.10435	2	17.5288	0.119067	2	3.34201	0.111896	2	13.9169	0.11008	2	16.8825	0.125968	2	37.5878	0.0711807	2	10.9515	0.0490922	2	98.054	0.0952708	2	0.582038	0.0945527	2	2.04631	0.104823	2	4.62338	762	83.4373	5.88428
AT5G25460.1	Protein of unknown function, DUF642	-0.320126	0.00370366	371.809	33.33	1	6	11	15	0.0927005	6	7.98466	0.125103	6	22.9501	0.0932919	6	6.73218	0.113658	6	3.3294	0.12425	6	13.2779	0.0734819	6	16.1588	0.0870229	6	22.8759	0.107533	6	10.2189	0.0947692	6	16.4524	0.0986454	6	9.82905	369	39.9525	7.35693
AT2G33330.1	plasmodesmata-located protein 3	-0.319783	0.0162822	59.78	3.62	1	1	1	1	0.0921116	1		0.10308	1		0.0954348	1		0.11335	1		0.143446	1		0.100297	1		0.0788559	1		0.0858052	1		0.0810468	1		0.106573	1		304	32.6372	8.73389
AT2G45620.1	Nucleotidyltransferase family protein	-0.31955	0.0109551	80.33	6.54	1	4	4	4	0.0991801	4	4.16221	0.118995	4	7.60823	0.0865258	4	19.1053	0.111749	4	16.6736	0.110393	4	24.0266	0.102437	4	19.1346	0.0689372	4	16.9034	0.0934592	4	17.9229	0.0878513	4	12.1762	0.111045	4	28.8838	764	85.7103	6.91748
AT2G37990.1	ribosome biogenesis regulatory protein (RRS1) family protein	-0.319307	0.117318	95.35	9.12	1	2	2	2	0.037666	2	185.561	0.133264	2	24.9562	0.106858	2	5.38621	0.108269	2	4.04229	0.126618	2	18.4116	0.0555526	2	77.9257	0.0577021	2	34.2946	0.109073	2	43.5053	0.11568	2	21.8925	0.119037	2	16.4204	318	35.5091	9.80322
AT2G34430.1	light-harvesting chlorophyll-protein complex II subunit B1	-0.318513	0.134448	178.964	32.33	1	1	5	11	0.111328	1		0.128122	1		0.0708547	1		0.0957848	1		0.137178	1		0.0986412	1		0.0712926	1		0.0690053	1		0.0834378	1		0.134355	1		266	28.1522	5.2749
AT3G16810.1	pumilio 24	-0.318354	0.00182371	47.0933	6.4	1	4	4	4	0.102937	4	4.30221	0.108202	4	5.92609	0.113313	4	11.7832	0.10497	4	6.2594	0.120723	4	7.47283	0.0901467	4	4.54189	0.0787732	4	2.57805	0.0927655	4	9.52257	0.0932651	4	2.51066	0.106333	4	4.27542	641	71.5588	9.0708
AT3G14415.2	Aldolase-type TIM barrel family protein	-0.31761	0.00861027	2216.76	59.79	1	9	21	101	0.101932	13	25.6695	0.134801	13	12.7598	0.0909388	13	13.8031	0.0957155	13	19.7968	0.117489	13	12.6476	0.0719724	13	19.2929	0.0958858	13	11.4138	0.0843643	13	20.8098	0.093432	13	17.0409	0.0972446	13	9.81444	373	40.9085	8.76318
AT2G07707.1	Plant mitochondrial ATPase, F0 complex, subunit 8 protein	-0.317258	0.576925	61.7416	5.06	1	1	1	2	0.114776	2	10.6779	0.0647267	2	51.4041	0.0537367	2	76.7013	0.0793909	2	17.7014	0.0996609	2	17.056	0.148431	2	11.6829	0.137922	2	24.8608	0.062029	2	29.0071	0.0493961	2	3.55087	0.175201	2	11.0697	158	18.1993	9.61279
AT4G32900.2	Peptidyl-tRNA hydrolase II (PTH2) family protein	-0.317004	0.110682	56.4401	8.81	1	2	2	2	0.101271	2	7.82901	0.106462	2	7.21575	0.0703621	2	48.6813	0.0792581	2	65.5182	0.15392	2	9.10875	0.0889317	2	4.95821	0.113832	2	33.3066	0.105922	2	35.2417	0.0626163	2	14.8833	0.100337	2	16.8908	193	21.0661	9.83252
AT1G06460.1	alpha-crystallin domain 32.1	-0.316772	0.000335442	145.09	26.32	1	6	6	6	0.0978961	6	11.0343	0.116008	6	5.02445	0.097402	6	9.13403	0.0994366	6	18.1623	0.127565	6	8.78151	0.0868568	6	11.6786	0.0796032	6	3.17196	0.0968901	6	6.90012	0.0981403	6	7.75005	0.0911909	6	7.48487	285	31.2029	9.31982
AT2G17840.1	Senescence/dehydration-associated protein-related	-0.31656	0.102108	342.2	26.11	2	10	10	12	0.106203	12	13.9875	0.167873	12	13.8573	0.0741505	12	9.69542	0.116145	12	15.9841	0.109682	12	10.634	0.0739229	12	30.1878	0.0776165	12	14.6638	0.0781478	12	20.0979	0.100807	12	10.1292	0.106958	12	9.87107	452	48.97	5.41455
AT1G50460.1	hexokinase-like 1	-0.31633	0.103341	0	2.01	1	1	1	1	0.110708	1		0.106427	1		0.0867298	1		0.102281	1		0.131841	1		0.0697991	1		0.0585016	1		0.104897	1		0.105288	1		0.123527	1		498	54.5559	5.79541
AT3G20540.2	polymerase gamma 1	-0.315373	0.000751658	48.45	2.29	1	2	2	2	0.0999771	2	10.4312	0.118082	2	7.17952	0.0956994	2	3.49309	0.10388	2	0.461527	0.120382	2	22.3354	0.0822059	2	2.69166	0.0813749	2	4.08986	0.10349	2	4.51507	0.0818347	2	1.95793	0.111215	2	2.20021	1049	117.226	8.07471
AT3G59890.1	Dihydrodipicolinate reductase, bacterial/plant	-0.315183	0.0760009	128.166	16.62	1	2	4	5	0.0917522	2	9.78098	0.111461	2	14.4488	0.0970571	2	20.5951	0.117136	2	10.389	0.140442	2	26.7093	0.0610177	2	63.7633	0.0819331	1		0.119788	2	10.1571	0.108634	2	14.2349	0.101947	2	6.26943	349	37.8451	7.26904
AT1G65010.1	Plant protein of unknown function (DUF827)	-0.315084	0.0484427	759.281	32.57	2	37	40	43	0.095457	38	8.91948	0.0885606	38	12.2394	0.113842	38	12.946	0.109136	38	12.2375	0.134837	38	9.12231	0.0860662	38	12.0701	0.0807089	38	13.1915	0.113625	38	12.4039	0.0846068	38	7.8808	0.0919756	38	11.1584	1345	152.609	4.94482
AT5G12250.1	beta-6 tubulin	-0.314536	0.0601331	748.976	40.53	1	4	16	28	0.110662	6	14.4378	0.0865866	6	13.4556	0.0997669	6	9.10022	0.134009	6	11.6529	0.124343	6	17.3144	0.0778786	6	18.0782	0.083034	6	38.7696	0.100097	6	8.84246	0.104602	6	27.9313	0.101862	6	5.0509	449	50.553	4.81787
AT1G08510.1	fatty acyl-ACP thioesterases B	-0.314292	0.512807	35.32	2.43	1	1	1	1	0.0826204	1		0.20182	1		0.0816916	1		0.0730845	1		0.088049	1		0.0810076	1		0.0295407	1		0.103727	1		0.177843	1		0.0806171	1		412	45.6582	8.57275
ATCG00420.1	NADH dehydrogenase subunit J	-0.314223	0.0144768	129.38	31.01	1	4	4	5	0.0855963	5	26.9286	0.128609	5	27.3113	0.0910026	5	18.7724	0.114932	5	20.5447	0.130364	5	13.7608	0.0697856	5	16.8695	0.0929159	5	18.7811	0.0892164	5	9.15273	0.105112	5	9.23762	0.0949982	5	33.3279	158	18.5464	7.03467
AT5G17560.1	BolA-like family protein	-0.314103	0.00746941	466.412	33.9	1	4	4	9	0.101793	9	19.1473	0.137992	9	18.985	0.0855763	9	16.304	0.0991065	9	30.9818	0.129504	9	20.6346	0.0902214	9	47.2157	0.0727229	9	20.8507	0.0889155	9	17.7088	0.101998	9	13.874	0.105827	9	14.0848	177	19.5259	9.59814
AT5G03690.1	Aldolase superfamily protein	-0.314081	7.53408e-05	300.862	18.07	1	3	8	10	0.0968337	3	9.40788	0.128443	3	0.303754	0.0865932	3	16.9818	0.0976524	3	7.65745	0.13363	3	2.54777	0.0877739	3	12.69	0.0922427	3	7.5042	0.0988386	3	11.901	0.0953399	3	3.77846	0.0997402	3	18.5718	393	42.8794	8.90967
AT4G24810.2	Protein kinase superfamily protein	-0.313969	0.0197137	52.7918	3.33	1	2	2	2	0.0948465	2	1.40262	0.119106	2	38.0016	0.0717814	2	23.351	0.10308	2	14.9023	0.125335	2	28.8622	0.0941788	2	38.8168	0.100162	2	35.5562	0.075827	2	1.81079	0.0965413	2	7.39475	0.105918	2	0.885512	481	54.6005	9.15869
AT4G33580.2	beta carbonic anhydrase 5	-0.313953	0.0100923	197.188	29.8	1	8	8	9	0.0912589	9	11.7923	0.103315	9	7.83327	0.0963989	9	8.41826	0.118347	9	2.46232	0.122871	9	8.80959	0.0815042	9	7.5456	0.0888412	9	17.724	0.102218	9	10.5065	0.0931969	9	11.2495	0.101705	9	11.4202	302	33.5179	8.57275
AT1G27950.1	glycosylphosphatidylinositol-anchored lipid protein transfer 1	-0.313762	0.018035	67.5278	13.47	1	4	4	5	0.112584	5	16.2227	0.122873	5	12.3874	0.0718607	5	10.742	0.100613	5	27.1197	0.138099	5	0.610764	0.0869528	5	17.4787	0.0859785	4	18.5292	0.108433	5	7.04997	0.0987453	5	13.8566	0.0993063	5	8.61323	193	19.7462	7.6499
AT5G24770.1	vegetative storage protein 2	-0.313278	0.362327	70.73	9.43	1	1	3	4	0.118662	1		0.126487	1		0.0509292	1		0.142751	1		0.108091	1		0.118196	1		0.0525851	1		0.119465	1		0.0727369	1		0.0900962	1		265	29.8236	6.3667
AT3G56040.1	UDP-glucose pyrophosphorylase 3	-0.313063	0.0121948	24.69	1.02	1	1	1	1	0.0949127	1		0.10842	1		0.102563	1		0.098654	1		0.137606	1		0.0746566	1		0.0910461	1		0.0834351	1		0.0884575	1		0.120249	1		883	98.9805	6.40479
AT1G64330.1	myosin heavy chain-related	-0.312873	0.0577347	61.59	6.85	1	4	4	4	0.0922274	4	14.7236	0.0975397	4	2.82231	0.0927544	4	10.8903	0.112822	4	5.81487	0.14819	4	2.59513	0.086785	4	4.62237	0.0929382	4	3.4742	0.0788445	4	3.57137	0.080335	4	7.7178	0.113604	4	6.83967	555	64.455	5.14795
AT3G29030.1	expansin A5	-0.312777	0.110552	42.2	16.08	1	2	2	2	0.0825329	2	14.6044	0.142058	2	15.297	0.0901603	2	16.8031	0.137586	2	21.7674	0.135056	2	11.7634	0.0288247	2	327.808	0.0433313	2	120.25	0.102821	2	10.9782	0.111353	2	12.6848	0.0969328	2	12.0016	255	27.5934	8.95361
AT2G43910.2	HARMLESS TO OZONE LAYER 1	-0.312476	0.0911547	286.619	26.42	2	5	5	9	0.0891404	9	17.0913	0.128554	9	18.1767	0.0755518	9	22.7528	0.101017	9	44.9364	0.13534	9	22.1864	0.0675442	8	40.24	0.0548017	8	33.5678	0.0945105	9	20.0613	0.10941	9	24.4437	0.108391	9	26.3035	246	27.3907	4.64014
AT2G21790.1	ribonucleotide reductase 1	-0.312408	0.0102104	29.14	3.68	1	2	2	2	0.0762325	2	27.8856	0.0835829	2	55.2352	0.0831952	2	6.64391	0.0884771	2	19.1658	0.12855	2	2.10964	0.128662	2	53.9168	0.0881168	2	7.21631	0.0824128	2	47.7393	0.123994	2	40.8163	0.0936395	2	0.766038	816	91.7571	6.69775
AT4G27440.1	protochlorophyllide oxidoreductase B	-0.312217	0.0540641	839.68	50.12	2	17	20	32	0.0991129	29	19.5831	0.0858852	29	16.134	0.11232	29	12.0013	0.111591	29	16.5105	0.138174	29	6.59913	0.0770487	29	18.1162	0.0812274	28	14.6553	0.107911	29	8.6727	0.0952056	29	17.6573	0.0955478	29	17.43	401	43.3323	9.15869
AT5G51970.1	GroES-like zinc-binding alcohol dehydrogenase family protein	-0.311519	0.0943748	601.531	58.52	1	16	16	22	0.0964563	22	8.72448	0.139436	22	14.3253	0.0917939	22	15.6809	0.120436	22	14.6426	0.121443	22	11.6831	0.0484525	22	76.285	0.032155	22	264.553	0.0880144	22	10.3392	0.123852	22	20.2737	0.113812	22	13.4718	364	39.2298	5.97314
AT2G23010.2	serine carboxypeptidase-like 9	-0.311465	0.0671324	46.4602	5.03	9	1	3	3	0.123676	1		0.127315	1		0.0837313	1		0.110768	1		0.0986948	1		0.0739781	1		0.0932728	1		0.103082	1		0.0964549	1		0.0890265	1		437	49.7678	6.97607
AT3G51240.1	flavanone 3-hydroxylase	-0.311343	0.00290388	35.16	6.42	1	2	2	2	0.108131	2	9.45586	0.1078	2	11.1591	0.110947	2	14.5276	0.11571	2	3.10042	0.130108	2	17.3466	0.0589242	2	73.9282	0.0362281	2	254.266	0.100331	2	0.522785	0.100151	2	22.0306	0.103933	2	19.5883	358	40.2504	5.45264
ATCG00160.1	ribosomal protein S2	-0.311126	0.0024409	314.684	28.81	1	8	8	13	0.0852103	13	11.1536	0.110666	13	16.1185	0.101849	13	13.3208	0.111776	13	7.62621	0.128681	13	7.99992	0.0817718	13	9.44064	0.0824544	13	13.2798	0.0959787	13	6.0217	0.10087	13	6.91538	0.0926279	13	5.94969	236	26.8871	9.65674
AT2G39900.1	GATA type zinc finger transcription factor family protein	-0.311058	0.00653802	77.1628	27	4	4	5	5	0.0889907	4	3.2331	0.110621	4	6.18381	0.0972485	4	5.13047	0.126035	4	12.9347	0.136404	4	7.64045	0.0802929	4	13.1921	0.0858086	4	7.4573	0.099541	4	16.3872	0.0905874	4	13.5526	0.0893602	4	17.8968	200	21.8867	8.79248
AT4G37300.1	maternal effect embryo arrest 59	-0.310973	0.0115452	225.106	58.96	1	7	7	9	0.103387	9	9.02465	0.135805	9	5.516	0.0905641	9	7.01614	0.116312	9	19.1944	0.107822	9	4.51074	0.0865489	9	6.9095	0.0800086	9	11.9285	0.0974968	9	11.382	0.0944312	9	6.94823	0.0920887	9	6.8473	173	18.8039	4.67822
AT3G59950.1	Peptidase family C54 protein	-0.310585	0.089313	21.35	1.89	1	1	1	1	0.0947936	1		0.0882131	1		0.0882131	1		0.149842	1		0.128928	1		0.0857878	1		0.0857878	1		0.0925805	1		0.0925805	1		0.0932739	1		477	52.1695	5.07178
AT1G53730.2	STRUBBELIG-receptor family 6	-0.309765	0.000202899	62.0143	4.58	1	3	4	4	0.0960199	3	9.24266	0.111572	3	6.52946	0.0999516	3	1.07704	0.104642	3	2.37179	0.136453	3	6.68112	0.093884	3	3.46978	0.0790005	3	25.5738	0.0887762	3	12.0903	0.0881904	3	6.44066	0.10287	3	1.7727	720	78.1238	6.55127
AT5G23820.1	MD-2-related lipid recognition domain-containing protein	-0.30962	0.0416767	97.0446	12.2	1	3	3	5	0.103129	5	0.523249	0.0996141	5	7.40132	0.0926718	5	9.96732	0.100671	5	2.43098	0.119916	5	0.696997	0.0814682	5	1.80955	0.0674368	5	6.81869	0.136321	5	5.36373	0.0889384	5	6.7379	0.100287	5	7.30598	164	17.896	4.67822
AT1G09900.1	Pentatricopeptide repeat (PPR-like) superfamily protein	-0.309406	0.000999087	155.92	9.87	2	7	7	9	0.0948011	9	13.4704	0.111759	9	28.8388	0.108442	9	24.568	0.0972777	9	15.2368	0.137443	9	25.6773	0.0838959	9	26.0951	0.0806096	9	9.61171	0.100482	9	12.445	0.0936381	9	14.6286	0.0978898	9	10.0422	598	66.2125	8.17725
AT1G08600.3	P-loop containing nucleoside triphosphate hydrolases superfamily protein	-0.309211	0.0885973	35.8	0.81	1	1	1	1	0.0944472	1		0.0879523	1		0.137171	1		0.105342	1		0.122413	1		0.087628	1		0.087628	1		0.0922422	1		0.0922422	1		0.0929331	1		1479	168.071	5.50342
AT3G50790.1	esterase/lipase/thioesterase family protein	-0.308905	5.85753e-06	89.0545	6.62	1	3	3	3	0.0988407	3	3.53571	0.117581	3	5.92995	0.0930678	3	20.2164	0.105947	3	5.31705	0.12944	3	1.13867	0.0845875	3	2.10448	0.0893628	3	30.009	0.0846415	3	17.5205	0.0933201	3	27.2178	0.109935	3	8.5571	408	45.1419	7.02002
AT5G01410.1	Aldolase-type TIM barrel family protein	-0.308851	0.0147594	611.316	35.6	2	7	12	22	0.0850782	13	25.2326	0.115986	13	10.4639	0.092584	13	15.2209	0.12401	13	13.4326	0.123633	13	10.0913	0.0710483	13	22.1837	0.0917115	13	14.8056	0.0818802	13	22.437	0.103478	13	14.3929	0.101152	13	14.6032	309	33.195	6.11279
AT5G11580.1	Regulator of chromosome condensation (RCC1) family protein	-0.308846	0.0169391	193.157	15.01	1	6	6	6	0.0925617	6	14.88	0.13366	6	13.0301	0.0941063	6	17.8609	0.111042	6	15.4614	0.126163	6	11.2534	0.0639896	6	46.0512	0.0462707	6	233.01	0.0930314	6	15.8472	0.107413	6	10.64	0.102484	6	14.1124	553	60.5047	5.22412
AT3G55510.1	Noc2p family	-0.308228	0.018116	27.22	1.18	1	1	1	1	0.0940846	1		0.121619	1		0.112744	1		0.104383	1		0.108747	1		0.0994603	1		0.0731261	1		0.0867058	1		0.0917334	1		0.107397	1		594	68.3238	8.79248
AT4G31360.1	selenium binding	-0.308201	0.183398	80.39	10.75	1	1	1	1	0.0864735	1		0.0846447	1		0.13016	1		0.0997308	1		0.142214	1		0.113425	1		0.0644308	1		0.0912477	1		0.0798642	1		0.10781	1		186	20.6488	8.71924
AT5G58260.1	oxidoreductases, acting on NADH or NADPH, quinone or similar compound as acceptor	-0.308053	0.00202363	127.716	26.32	1	5	5	6	0.100281	6	1.4446	0.131891	6	14.4729	0.0908057	6	9.32503	0.0951843	6	12.6668	0.115883	6	4.7177	0.0789868	6	7.44543	0.09084	6	16.6801	0.0892166	6	4.96352	0.108386	6	13.9857	0.104137	6	5.36295	209	23.3834	9.34912
AT3G06620.1	PAS domain-containing protein tyrosine kinase family protein	-0.307958	0.200526	69.2802	5.05	11	1	3	3	0.0909613	1		0.0847271	1		0.0847271	1		0.0864679	1		0.215682	1		0.0851281	1		0.0851281	1		0.0888377	1		0.0888377	1		0.089503	1		773	86.0011	8.00146
AT4G30600.1	signal recognition particle receptor alpha subunit family protein	-0.307908	0.200238	38.32	2.52	1	2	2	2	0.0498929	2	114.104	0.0798455	2	16.0938	0.105978	2	0.944249	0.074153	2	49.7768	0.144774	2	26.2569	0.114119	2	17.4032	0.125587	2	62.9673	0.089394	2	20.0322	0.0658342	2	17.8396	0.122041	2	13.1175	634	69.5298	7.47412
AT5G46790.1	PYR1-like 1	-0.307523	9.64502e-05	201.767	26.7	1	7	7	8	0.103304	8	8.91401	0.118922	8	11.9986	0.0935149	8	6.32559	0.104941	8	17.4675	0.137051	8	19.9744	0.0871315	8	12.5202	0.0795571	8	23.511	0.101472	8	8.86916	0.0949322	8	22.482	0.101129	8	3.76933	221	25.3454	5.47803
AT5G21100.1	Plant L-ascorbate oxidase	-0.307417	0.0706827	136.158	8.55	1	3	4	4	0.116432	3	1.29288	0.104795	3	28.9427	0.0915107	3	6.52216	0.109551	3	8.46552	0.104348	3	3.24212	0.0576158	3	82.7028	0.090092	3	30.0879	0.101549	3	5.74014	0.0968759	3	4.87575	0.107701	3	3.29575	573	64.2248	8.27979
AT5G13510.1	Ribosomal protein L10 family protein	-0.307187	0.000898611	161.515	25.45	1	8	8	9	0.0935459	9	5.04976	0.113839	9	4.80443	0.0960029	9	8.09993	0.106105	9	7.65436	0.127646	9	6.69698	0.0911279	9	5.03126	0.0898033	9	12.3333	0.0974674	9	6.42815	0.0839985	9	2.4585	0.0985536	9	7.52139	220	24.72	9.31982
AT2G13440.1	glucose-inhibited division family A protein	-0.307025	0.00431283	98.6133	4.98	1	3	3	3	0.0965348	3	0.144312	0.097197	3	7.64235	0.0936947	3	12.9952	0.11425	3	9.34505	0.127365	3	1.68915	0.0883516	3	4.58174	0.0876798	3	16.7434	0.105883	3	6.58985	0.102055	3	4.75597	0.08746	3	3.69195	723	80.7065	7.98682
AT5G06210.1	RNA binding (RRM/RBD/RNP motifs) family protein	-0.30653	0.00385422	26.02	8.22	1	1	1	1	0.0877772	1		0.12779	1		0.0952531	1		0.100507	1		0.132102	1		0.0785443	1		0.0746346	1		0.0975286	1		0.0885515	1		0.117312	1		146	15.4118	9.0415
AT1G26230.1	TCP-1/cpn60 chaperonin family protein	-0.306338	0.0101518	319.116	24.88	1	15	17	17	0.100976	15	9.50936	0.104075	15	8.92097	0.11243	15	8.12871	0.103512	15	9.94885	0.121991	15	9.78084	0.0791963	15	10.7787	0.0881836	15	11.1284	0.101681	15	11.615	0.0916388	15	12.089	0.0984711	15	15.4635	611	66.7547	9.15869
AT4G15930.1	Dynein light chain type 1 family protein	-0.305709	0.0305933	88.94	11.38	1	1	1	1	0.0987625	1		0.105305	1		0.0969703	1		0.122543	1		0.118463	1		0.0772192	1		0.103855	1		0.096001	1		0.093461	1		0.0874197	1		123	13.784	8.5874
AT5G03610.1	GDSL-like Lipase/Acylhydrolase superfamily protein	-0.304146	0.0449727	55.4797	7.24	1	3	3	4	0.0782748	4	21.5996	0.13203	4	20.0336	0.0764592	4	18.2602	0.0966051	4	8.23741	0.116071	4	19.9291	0.113099	4	47.2338	0.0676236	4	13.4272	0.0915036	4	42.9021	0.0832473	4	19.4372	0.0906243	4	40.5012	359	40.0805	8.86572
AT3G22890.1	ATP sulfurylase 1	-0.303568	0.0328197	421.928	31.97	1	6	15	22	0.0970251	8	14.5178	0.127007	8	8.23557	0.0847463	8	14.0621	0.119121	8	13.4304	0.120403	8	23.9139	0.0530493	8	43.3305	0.0819744	8	73.125	0.101113	8	18.1859	0.103406	8	21.0618	0.105543	8	6.72661	463	51.4266	6.81494
AT1G14250.1	GDA1/CD39 nucleoside phosphatase family protein	-0.303531	0.0410782	272.75	19.67	4	7	7	9	0.104891	9	11.6982	0.114203	9	13.5376	0.0832888	9	6.23067	0.107645	9	19.5601	0.128479	9	6.34903	0.0767656	9	20.5382	0.0641335	9	9.51246	0.0973947	9	11.1478	0.107145	9	8.36352	0.101216	9	10.5879	488	53.471	7.54736
AT4G32300.1	S-domain-2 5	-0.303318	0.126667	47.86	2.19	17	1	2	2	0.0792523	1		0.123987	1		0.0820067	1		0.102942	1		0.158821	1		0.110581	1		0.0678111	1		0.0760173	1		0.107959	1		0.0906226	1		821	89.6825	6.49365
AT1G31190.1	myo-inositol monophosphatase like 1	-0.303263	0.00304301	161.93	11.32	1	5	5	5	0.0975269	5	17.0159	0.127289	5	1.24975	0.0936146	5	8.13856	0.102853	5	16.8814	0.107645	5	8.06657	0.0809672	5	13.5091	0.0907639	5	19.9167	0.0911577	5	3.50571	0.108408	5	7.83926	0.0972927	5	10.3441	371	40.4196	7.23975
AT5G04230.2	phenyl alanine ammonia-lyase 3	-0.303055	2.43858e-05	390.998	24.36	1	13	15	16	0.0960638	13	7.49872	0.122018	13	17.373	0.0979466	13	10.3322	0.106516	13	8.72278	0.121596	13	9.09374	0.079725	13	7.08852	0.0905995	13	13.7933	0.0919476	13	12.8081	0.0957555	13	4.59277	0.101225	13	6.01059	698	76.6257	6.50732
AT4G01850.1	S-adenosylmethionine synthetase 2	-0.302957	0.00860359	793.861	69.72	1	7	19	36	0.0842923	8	16.6324	0.114872	8	11.9137	0.0870736	8	21.3636	0.119633	8	18.859	0.131203	8	15.2155	0.0739012	8	22.1855	0.0695212	8	30.3664	0.0980422	8	10.6278	0.0993683	8	21.3912	0.0988707	8	6.4534	393	43.2278	6.06201
AT3G28415.1	ABC transporter family protein	-0.302929	0.00588011	36.24	0.57	1	1	1	1	0.0921383	1		0.113085	1		0.0853438	1		0.122938	1		0.131718	1		0.0877028	1		0.0877057	1		0.0834513	1		0.0929988	1		0.102918	1		1221	133.858	8.51416
AT1G28600.1	GDSL-like Lipase/Acylhydrolase superfamily protein	-0.302882	0.00829305	184.084	14.25	1	4	4	5	0.0832827	5	10.75	0.117072	5	2.91864	0.107002	5	31.0657	0.112263	5	2.55458	0.139746	5	7.5312	0.0726014	5	39.5604	0.0712616	5	40.4215	0.0926154	5	14.2444	0.114375	5	19.6856	0.103557	5	3.62969	393	43.5821	8.48486
AT3G52800.1	A20/AN1-like zinc finger family protein	-0.302757	0.176985	0	5.29	1	1	1	1	0.141695	1		0.0833504	1		0.0833504	1		0.0884374	1		0.155523	1		0.0871149	1		0.0871149	1		0.0909111	1		0.0909111	1		0.0915919	1		170	18.5862	8.70459
AT3G62000.2	S-adenosyl-L-methionine-dependent methyltransferases superfamily protein	-0.30258	0.0254021	48.29	2.56	1	1	1	1	0.0974334	1		0.102154	1		0.112998	1		0.103161	1		0.125686	1		0.0845811	1		0.0821176	1		0.111095	1		0.0786754	1		0.102098	1		352	39.6462	8.82178
AT4G20260.4	plasma-membrane associated cation-binding protein 1	-0.302381	0.000259414	571.488	59.73	1	20	20	42	0.100074	42	20.0657	0.124701	42	15.504	0.0893759	42	11.1539	0.0997158	42	12.4359	0.122089	42	9.1405	0.0890307	42	14.6543	0.086358	42	13.2962	0.0906926	42	12.285	0.0859917	42	12.0512	0.0918103	42	18.3626	226	24.6969	4.95752
AT3G54350.1	Forkhead-associated (FHA) domain-containing protein	-0.301575	0.423085	21.06	2.28	1	1	1	1	0.0821531	1		0.117519	1		0.0768134	1		0.141628	1		0.106043	1		0.0355425	1		0.1072	1		0.133453	1		0.121235	1		0.0784136	1		702	77.5451	5.08447
AT1G10900.1	Phosphatidylinositol-4-phosphate 5-kinase family protein	-0.301282	0.163913	96.9088	2.79	1	2	2	2	0.0826139	2	21.4785	0.150137	2	31.8402	0.07777	2	19.8421	0.0888461	2	26.1506	0.130885	2	31.4282	0.0768321	2	26.5412	0.0889857	2	24.2232	0.0616137	2	30.208	0.135454	2	49.7974	0.0838528	2	45.0714	754	85.9001	8.646
AT4G28780.1	GDSL-like Lipase/Acylhydrolase superfamily protein	-0.300958	0.107252	25.92	1.91	1	1	1	1	0.0978904	1		0.0936132	1		0.110835	1		0.110533	1		0.125007	1		0.0756967	1		0.0787757	1		0.131534	1		0.0913806	1		0.0847347	1		367	39.8711	5.0083
AT2G39700.1	expansin A4	-0.300359	0.0882048	34.05	3.5	4	1	1	1	0.0915442	1		0.0885187	1		0.104257	1		0.123588	1		0.133496	1		0.0717202	1		0.0945196	1		0.0927341	1		0.0787308	1		0.120891	1		257	27.8297	9.67139
AT2G38610.1	RNA-binding KH domain-containing protein	-0.300353	0.0073241	78.4508	12.24	1	2	2	2	0.102999	2	23.1921	0.102916	2	14.2467	0.0937742	2	2.26822	0.104124	2	16.8523	0.122036	2	3.2838	0.0738298	2	1.85194	0.0972537	2	15.5935	0.0892805	2	31.1964	0.105152	2	6.41143	0.103689	2	2.21404	286	31.701	8.83643
AT3G21200.1	proton gradient regulation 7	-0.30034	0.11588	112.782	22.71	1	6	6	7	0.0978596	7	19.8729	0.115435	7	20.2452	0.106963	7	8.24779	0.135107	7	18.3763	0.13349	7	11.3441	0.0463229	7	38.5284	0.0346837	7	265.022	0.110167	7	11.4119	0.121369	7	17.9658	0.112664	7	4.19524	317	35.4408	5.96045
AT4G04020.1	fibrillin	-0.298742	0.124258	346.907	38.36	1	9	10	10	0.0926235	9	23.6894	0.153662	9	4.28037	0.078011	9	5.90996	0.108739	9	10.0103	0.103786	9	10.7048	0.0817136	9	25.8362	0.106995	9	8.61171	0.0794002	9	5.77682	0.100935	9	12.1765	0.102644	9	5.55893	318	34.9272	5.60498
AT2G27060.1	Leucine-rich repeat protein kinase family protein	-0.298616	0.458442	29.49	1.08	1	1	1	1	0.130743	1		0.0882304	1		0.0839188	1		0.102066	1		0.109056	1		0.0418021	1		0.105543	1		0.0508015	1		0.13463	1		0.153209	1		1020	110.242	6.32861
AT1G07080.1	Thioredoxin superfamily protein	-0.298497	0.263412	41.9855	8.68	1	4	4	4	0.10841	4	16.8006	0.130893	4	1.17219	0.0917252	4	15.0503	0.101011	4	9.45678	0.113672	4	14.1058	0.0587058	4	13.0067	0.0148724	4	46.7583	0.109057	4	2.63532	0.124103	4	10.5158	0.122691	4	19.0599	265	29.6788	6.50732
AT2G17972.1	unknown protein; FUNCTIONS IN: molecular_function unknown; INVOLVED IN: biological_process unknown; LOCATED IN: chloroplast thylakoid membrane, chloroplast; EXPRESSED IN: 22 plant structures; EXPRESSED DURING: 14 growth stages; Has 34 Blast hits to 34 proteins in 17 species: Archae - 0; Bacteria - 0; Metazoa - 0; Fungi - 0; Plants - 34; Viruses - 0; Other Eukaryotes - 0 (source: NCBI BLink).	-0.298266	0.015176	83.2941	9.49	1	2	2	2	0.122016	2	23.3419	0.116437	2	27.0998	0.0961769	2	1.72066	0.113241	2	19.6654	0.118579	2	26.7699	0.0688418	2	55.716	0.0688418	2	55.716	0.0741781	2	50.0147	0.105766	2	5.3497	0.0971309	2	8.4021	158	17.9975	9.70068
AT2G42500.1	protein phosphatase 2A-3	-0.298158	0.0682122	416.151	40.89	1	1	9	13	0.069918	1		0.135346	1		0.0911853	1		0.105904	1		0.144609	1		0.0825824	1		0.0738079	1		0.0831013	1		0.112165	1		0.101382	1		313	35.8093	5.16064
AT1G30910.1	Molybdenum cofactor sulfurase family protein	-0.298034	0.000833904	222.823	23.27	1	7	7	8	0.0948078	8	9.55449	0.125176	8	11.574	0.0951946	8	12.388	0.118494	8	19.7567	0.120001	8	10.6164	0.0718588	8	21.164	0.0861255	8	21.8346	0.0923415	8	11.4366	0.0940317	8	10.226	0.106721	8	4.40675	318	35.17	6.91748
AT5G45040.1	Cytochrome c	-0.298016	0.0934717	27.1	4	1	1	1	1	0.1005	1		0.118238	1		0.0799691	1		0.127153	1		0.112856	1		0.0624357	1		0.0781311	1		0.111633	1		0.103092	1		0.105993	1		175	19.1977	7.15186
AT4G13640.2	Homeodomain-like superfamily protein	-0.298012	0.598025	41.79	6.78	1	1	1	1	0.106264	1		0.103799	1		0.0495569	1		0.0569582	1		0.193962	1		0.0361055	1		0.0473368	1		0.0520646	1		0.144417	1		0.209535	1		295	32.0952	7.06396
AT3G58660.1	Ribosomal protein L1p/L10e family	-0.297984	0.000348844	96.1528	13.23	1	4	4	4	0.0956383	4	2.52067	0.103129	4	9.78059	0.0986751	4	9.90832	0.104448	4	5.0204	0.131725	4	0.600702	0.0916056	4	7.30788	0.0858387	4	6.36738	0.0942817	4	5.27808	0.0871462	4	7.79551	0.108354	4	4.08128	446	49.9389	9.5542
AT2G39140.1	pseudouridine synthase family protein	-0.297713	0.0166954	76.7218	11.46	1	5	5	5	0.100566	5	9.29082	0.0810944	5	15.3246	0.104625	5	14.2607	0.112947	5	22.3545	0.134883	5	1.87916	0.0894363	5	7.34835	0.08408	5	20.609	0.100785	5	10.2364	0.0841632	5	25.2331	0.10468	5	2.45327	410	45.08	9.93506
AT1G75210.1	HAD-superfamily hydrolase, subfamily IG, 5'-nucleotidase	-0.297558	0.00602903	110.294	9.03	1	5	5	5	0.0927348	5	12.8054	0.140033	5	11.5966	0.0983884	5	20.1373	0.115876	5	35.4892	0.123804	5	3.4568	0.0692127	5	19.4627	0.0867031	5	14.8388	0.101594	5	14.8887	0.0990794	5	28.2999	0.106754	5	6.93109	642	74.2661	7.32764
AT4G15545.1	unknown protein; BEST Arabidopsis thaliana protein match is: unknown protein (TAIR:AT1G16520.1); Has 30201 Blast hits to 17322 proteins in 780 species: Archae - 12; Bacteria - 1396; Metazoa - 17338; Fungi - 3422; Plants - 5037; Viruses - 0; Other Eukaryotes - 2996 (source: NCBI BLink).	-0.297525	0.00133887	234.521	19.88	1	8	8	8	0.0952844	8	9.60129	0.124241	8	6.65196	0.0923257	8	14.7349	0.107806	8	6.06773	0.110682	8	7.89983	0.0836255	8	17.8741	0.0948724	8	9.76066	0.0883645	8	2.77277	0.0950425	8	13.4226	0.0979072	8	9.4086	337	37.1837	5.0083
AT5G03455.1	Rhodanese/Cell cycle control phosphatase superfamily protein	-0.296976	0.0441521	95.8753	31.51	1	5	5	5	0.0875234	5	16.6998	0.113772	5	9.56051	0.105735	5	6.39363	0.104922	5	11.3261	0.110766	5	17.3183	0.0679053	5	7.60637	0.0869636	5	15.4492	0.0989996	5	10.9852	0.112035	5	9.12824	0.102237	5	11.778	146	16.4393	8.83643
AT3G52420.1	outer envelope membrane protein 7	-0.296755	0.130423	49.56	31.25	1	1	1	1	0.095121	1		0.100999	1		0.085135	1		0.104581	1		0.156735	1		0.119228	1		0.0873594	1		0.0713762	1		0.0806815	1		0.0987836	1		64	6.75945	5.31299
AT3G10090.1	Nucleic acid-binding, OB-fold-like protein	-0.296671	0.303342	97.5002	34.38	1	2	3	4	0.0670408	2	70.8805	0.0775555	2	49.1542	0.10032	2	9.60846	0.135663	2	37.1304	0.0911822	2	65.7597	0.0464507	2	101.565	0.0716279	2	41.3044	0.183243	2	62.5636	0.0947566	2	18.8309	0.0839208	2	27.0098	64	7.36597	10.8286
AT4G12730.1	FASCICLIN-like arabinogalactan 2	-0.296647	0.000753352	172.307	13.65	1	4	4	4	0.109454	4	6.56389	0.120678	4	0.795557	0.0901164	4	11.7163	0.0985719	4	17.1368	0.127577	4	13.5793	0.0864446	4	2.88407	0.0821584	4	12.1574	0.108152	4	12.2429	0.0858289	4	22.4442	0.0961056	4	12.5189	403	43.4212	6.62451
AT5G09510.1	Ribosomal protein S19 family protein	-0.296554	0.387185	70.99	32.24	2	1	4	10	0.101038	1		0.123101	1		0.111759	1		0.109106	1		0.085608	1		0.120657	1		0.122583	1		0.0896686	1		0.0888206	1		0.0476587	1		152	17.0613	10.3452
AT1G06670.1	nuclear DEIH-boxhelicase	-0.296434	0.122078	74.56	1.78	1	2	2	2	0.0308153	2	149.778	0.110849	2	36.2627	0.114791	2	8.04857	0.0937634	2	50.8807	0.142435	2	61.4541	0.0879356	2	4.96738	0.0648865	2	109.642	0.107495	2	53.5345	0.0809004	2	52.8933	0.115828	2	4.88492	1576	174.4	6.78564
AT3G07460.2	Protein of unknown function, DUF538	-0.29633	0.0081916	42.77	3.69	1	1	1	1	0.102215	1		0.118494	1		0.095318	1		0.101775	1		0.122138	1		0.0713563	1		0.0877809	1		0.110273	1		0.090064	1		0.100587	1		271	30.3026	5.89697
AT5G45930.1	magnesium chelatase i2	-0.296012	0.012249	638.163	45.22	1	8	16	27	0.0912389	9	11.3761	0.100727	9	9.56375	0.11103	9	6.47174	0.108957	9	4.19926	0.128699	9	7.16607	0.0912097	9	5.34803	0.0781871	9	17.9	0.107318	9	11.2904	0.0917736	9	9.73293	0.0972711	9	6.34213	418	46.0688	5.50342
AT5G42540.2	exoribonuclease 2	-0.295921	0.0501312	118.548	4.11	1	2	4	4	0.101266	2	33.6059	0.091406	2	14.6002	0.083525	2	19.3019	0.120808	2	0.531031	0.101705	2	32.044	0.0965235	2	27.6219	0.0912931	2	4.10851	0.0706106	2	53.6565	0.120641	2	6.21624	0.109724	2	17.5219	1023	117.611	8.85107
AT3G56090.1	ferritin 3	-0.295917	0.00859343	93.5144	23.94	1	4	5	6	0.0809884	5	27.4564	0.0993888	5	9.72534	0.102082	5	8.21797	0.0935778	5	3.84159	0.133621	5	7.55975	0.0946347	5	14.3525	0.0889316	5	15.4312	0.103558	5	8.16122	0.0921684	5	4.60352	0.0944955	5	0.510747	259	28.8187	5.79541
AT1G32460.1	unknown protein; Has 19 Blast hits to 19 proteins in 8 species: Archae - 0; Bacteria - 0; Metazoa - 0; Fungi - 0; Plants - 19; Viruses - 0; Other Eukaryotes - 0 (source: NCBI BLink).	-0.295907	0.256215	29.42	7.61	1	1	1	1	0.0778203	1		0.168925	1		0.0726661	1		0.0695387	1		0.166977	1		0.07301	1		0.07301	1		0.0753	1		0.103537	1		0.119216	1		92	10.0839	4.41162
AT1G64770.3	NDH-dependent cyclic electron flow 1	-0.295708	0.0860282	187.551	20.16	1	7	7	7	0.0990787	7	13.1325	0.116204	7	14.2168	0.085977	7	3.80975	0.108889	7	12.6946	0.119966	7	16.3637	0.0801815	7	15.6479	0.0841419	7	15.2448	0.0664634	7	7.21967	0.111066	7	11.0464	0.115606	7	9.54336	367	40.456	9.14404
AT5G13360.3	Auxin-responsive GH3 family protein	-0.29516	0.0194018	127.322	10.71	3	4	6	6	0.107723	4	7.37843	0.117273	4	9.70002	0.0865263	4	13.404	0.0885018	4	20.8572	0.129236	4	12.6273	0.0825356	4	12.8385	0.0952318	4	12.6722	0.109028	4	14.6814	0.0849809	4	12.4598	0.0926739	4	9.53788	672	75.8247	6.49365
AT3G10050.1	L-O-methylthreonine resistant 1	-0.294693	0.0148867	144.835	11.15	1	6	6	6	0.101618	6	16.7412	0.100249	6	9.22564	0.112106	6	11.8474	0.111069	6	15.346	0.128408	6	11.7904	0.078952	6	24.7192	0.0878064	6	16.6774	0.0918069	6	9.77133	0.098101	6	6.82078	0.0991956	6	10.4581	592	64.5934	7.54736
AT3G55970.1	jasmonate-regulated gene 21	-0.294524	0.755553	41.12	4.41	2	1	2	2	0.28618	1		0.0786918	1		0.0140582	1		0.0524939	1		0.131385	1		0.215371	1		0.0302946	1		0.0413589	1		0.0304263	1		0.11974	1		363	41.4159	6.68311
AT5G40450.1	unknown protein; FUNCTIONS IN: molecular_function unknown; INVOLVED IN: biological_process unknown; LOCATED IN: chloroplast, plasma membrane; EXPRESSED IN: 24 plant structures; EXPRESSED DURING: 13 growth stages; Has 30201 Blast hits to 17322 proteins in 780 species: Archae - 12; Bacteria - 1396; Metazoa - 17338; Fungi - 3422; Plants - 5037; Viruses - 0; Other Eukaryotes - 2996 (source: NCBI BLin…	-0.294349	0.000813877	3625.28	58.32	1	143	143	162	0.10167	162	11.7524	0.133336	162	9.3362	0.0879363	162	12.0259	0.0970367	162	12.1943	0.121494	162	8.76388	0.0863374	162	12.1459	0.0836318	160	10.2381	0.0919611	162	9.5328	0.097006	162	10.8158	0.0978704	162	10.7779	2889	322.814	4.29736
AT1G07070.1	Ribosomal protein L35Ae family protein	-0.294326	0.445381	79.68	28.57	1	1	2	2	0.0881153	1		0.110408	1		0.103894	1		0.122756	1		0.097561	1		0.115257	1		0.106721	1		0.130024	1		0.086113	1		0.0391509	1		112	12.8398	10.6821
AT1G80050.1	adenine phosphoribosyl transferase 2	-0.294081	0.020823	132.366	16.67	1	3	3	4	0.097455	4	9.71248	0.0939479	4	50.944	0.0968383	4	5.54977	0.0794158	4	28.3412	0.121657	4	12.4203	0.0867646	4	4.20227	0.0932997	4	26.8103	0.0978318	4	6.25586	0.0796013	4	3.34648	0.108756	4	13.7804	192	20.9952	5.94775
AT5G47620.4	RNA-binding (RRM/RBD/RNP motifs) family protein	-0.294043	0.170645	35.94	3.31	1	1	1	1	0.099268	1		0.0908465	1		0.129214	1		0.109192	1		0.11066	1		0.0879179	1		0.108273	1		0.0710356	1		0.106392	1		0.0872002	1		453	48.5679	7.91357
AT3G21230.1	4-coumarate:CoA ligase 5	-0.293752	0.585429	64.3342	3.16	1	1	2	2	0.0629726	1		0.182767	1		0.0383876	1		0.117412	1		0.140756	1		0.0731411	1		0.144082	1		0.0563232	1		0.0368101	1		0.147349	1		570	62.5193	5.80811
AT1G02150.1	Tetratricopeptide repeat (TPR)-like superfamily protein	-0.29345	0.0029815	311.498	17.37	1	10	10	12	0.0882994	12	13.9764	0.107646	12	11.6245	0.108999	12	8.96019	0.109481	12	11.8631	0.130372	12	8.77278	0.0808512	12	9.37828	0.0863802	12	12.7403	0.100184	12	9.62474	0.0945434	12	9.70793	0.103718	12	10.536	524	59.8446	8.07471
AT5G13370.1	Auxin-responsive GH3 family protein	-0.293376	0.0802062	48.9161	6.89	3	3	5	5	0.111401	3	2.378	0.140821	3	25.2546	0.100676	3	11.7756	0.0852675	3	15.5063	0.108574	3	0.106485	0.105922	3	24.0539	0.120938	3	56.3608	0.0820698	3	11.3793	0.0872227	3	7.58804	0.0831879	3	2.30292	595	66.9359	5.70654
AT4G28510.1	prohibitin 1	-0.293303	0.0694876	170.692	9.38	2	1	3	4	0.098557	1		0.119266	1		0.0797503	1		0.108643	1		0.135043	1		0.0896009	1		0.098664	1		0.0658245	1		0.0955448	1		0.109107	1		288	31.6869	9.26123
AT2G24420.1	DNA repair ATPase-related	-0.293121	0.133411	259.287	15	1	6	6	6	0.110442	6	6.57828	0.0985946	6	12.9432	0.0827278	6	15.2832	0.0845634	6	10.5703	0.11862	6	18.8821	0.102003	6	6.38228	0.112697	6	11.0556	0.082855	6	2.83458	0.080416	6	1.62082	0.118197	6	16.0026	440	50.3207	9.33447
AT5G40020.1	Pathogenesis-related thaumatin superfamily protein	-0.292803	0.397574	53.4529	9.77	1	2	2	2	0.0913571	2	34.2118	0.111964	2	8.64116	0.102985	2	15.4292	0.112265	2	3.76233	0.133542	2	36.6293	0.0474338	2	9.21396	0.0271498	2	30.7508	0.110483	2	4.7775	0.111835	2	21.3637	0.142151	2	4.22361	256	28.0756	7.75244
AT5G23740.1	ribosomal protein S11-beta	-0.292486	0.000471705	192.024	38.99	1	2	6	7	0.0901809	2	0.717116	0.123301	2	12.9344	0.0908206	2	8.28606	0.106911	2	1.36427	0.130055	2	10.9167	0.0928277	2	9.15355	0.083782	2	18.7196	0.0900342	2	3.62635	0.0944826	2	16.4296	0.0951797	2	3.60599	159	17.7376	10.6089
AT5G50410.1	unknown protein; Has 1807 Blast hits to 1807 proteins in 277 species: Archae - 0; Bacteria - 0; Metazoa - 736; Fungi - 347; Plants - 385; Viruses - 0; Other Eukaryotes - 339 (source: NCBI BLink).	-0.292329	0.617322	20.69	4.63	1	1	1	1	0.0484183	1		0.115584	1		0.0385636	1		0.227069	1		0.129717	1		0.0371736	1		0.123559	1		0.150928	1		0.0575205	1		0.0714668	1		259	30.1123	7.72314
AT4G01880.1	methyltransferases	-0.29173	0.337149	77.04	2.65	1	1	1	1	0.0896716	1		0.237491	1		0.0838121	1		0.0781575	1		0.0781575	1		0.0842088	1		0.0842088	1		0.0878782	1		0.0878782	1		0.0885364	1		453	51.0748	6.94678
AT4G14360.1	S-adenosyl-L-methionine-dependent methyltransferases superfamily protein	-0.291612	0.382646	46.4867	5.1	2	1	3	3	0.117235	1		0.111415	1		0.0771817	1		0.112361	1		0.0999934	1		0.0546097	1		0.0464536	1		0.130385	1		0.101531	1		0.148835	1		608	69.1925	6.53662
AT2G43330.1	inositol transporter 1	-0.291101	0.00823062	0	1.77	1	1	1	1	0.0961533	1		0.12268	1		0.100055	1		0.0972851	1		0.125247	1		0.101574	1		0.0806878	1		0.0994856	1		0.0861945	1		0.0906386	1		509	54.7773	5.30029
AT1G26761.1	Arabinanase/levansucrase/invertase	-0.290886	0.00211162	129.289	18.47	1	7	7	7	0.0858679	7	4.92753	0.115198	7	14.2968	0.0989065	7	2.01029	0.115896	7	3.97914	0.126448	7	3.34362	0.0817724	7	6.28052	0.0898845	7	15.7283	0.0916711	7	14.2571	0.0976916	7	5.21302	0.106349	7	12.5338	444	49.7093	6.66846
AT3G52370.1	FASCICLIN-like arabinogalactan protein 15 precursor	-0.29066	0.0472966	116.918	7.11	1	1	2	2	0.112046	1		0.111029	1		0.101958	1		0.0994558	1		0.115143	1		0.10322	1		0.0893455	1		0.0999894	1		0.0863104	1		0.081503	1		436	48.043	6.69775
AT1G33970.1	P-loop containing nucleoside triphosphate hydrolases superfamily protein	-0.290391	0.446134	64.78	3.51	1	1	1	1	0.103132	1		0.161732	1		0.11723	1		0.0993398	1		0.0570998	1		0.0578954	1		0.0578954	1		0.132734	1		0.124016	1		0.088926	1		342	38.7909	5.03369
AT5G54600.1	Translation protein SH3-like family protein	-0.290219	0.0607286	183.855	23.74	1	5	5	8	0.0899258	8	11.3693	0.0934273	8	8.44387	0.104953	8	5.6678	0.10807	8	39.5244	0.120868	8	17.0369	0.0925653	8	13.0607	0.0936275	8	20.8574	0.107303	8	14.0565	0.0813096	8	5.11708	0.0904588	8	7.93968	198	21.9629	9.68604
AT3G52480.1	unknown protein; FUNCTIONS IN: molecular_function unknown; INVOLVED IN: biological_process unknown; LOCATED IN: endomembrane system; EXPRESSED IN: 10 plant structures; EXPRESSED DURING: LP.04 four leaves visible, 4 anthesis, petal differentiation and expansion stage; Has 28 Blast hits to 28 proteins in 7 species: Archae - 0; Bacteria - 0; Metazoa - 0; Fungi - 0; Plants - 28; Viruses - 0; Other Eu…	-0.289809	0.0297091	31.28	3.35	1	1	1	1	0.0969058	1		0.110203	1		0.0968296	1		0.100767	1		0.131889	1		0.0652949	1		0.0844719	1		0.0928811	1		0.107562	1		0.113197	1		209	23.0973	4.729
AT3G02875.1	Peptidase M20/M25/M40 family protein	-0.289786	0.0659986	54.99	4.52	1	2	2	2	0.103685	2	0.235834	0.110053	2	6.62448	0.0927757	2	0.558055	0.0880148	2	1.80359	0.140495	2	26.1909	0.0899735	2	2.27473	0.0862325	2	35.2103	0.0715537	2	18.1793	0.101302	2	5.9827	0.110503	2	9.87544	442	47.9843	6.15088
AT5G53580.1	NAD(P)-linked oxidoreductase superfamily protein	-0.289442	0.0113781	135.921	15.62	1	5	5	5	0.0871734	5	13.8018	0.122269	5	3.48735	0.0884493	5	10.7088	0.118778	5	1.11192	0.11007	5	25.038	0.0752295	5	18.259	0.0882279	5	23.4934	0.091709	5	9.53882	0.106413	5	2.5967	0.111731	5	6.62038	365	40.5502	9.21729
AT2G39030.1	Acyl-CoA N-acyltransferases (NAT) superfamily protein	-0.289279	0.737932	59.1209	7.89	1	1	2	3	0.131901	1		0.185692	1		0.0409288	1		0.0292038	1		0.104461	1		0.24023	1		0.0341018	1		0.0184637	1		0.0601388	1		0.154879	1		228	25.8044	6.80029
AT1G28090.1	Polynucleotide adenylyltransferase family protein	-0.288913	0.632685	34.9	1.48	1	1	1	1	0.069572	1		0.0494037	1		0.0551035	1		0.160946	1		0.21127	1		0.174664	1		0.0566682	1		0.127065	1		0.0527222	1		0.042585	1		541	61.1078	9.61279
AT2G21340.1	MATE efflux family protein	-0.288807	0.362485	57.17	1.97	1	1	1	1	0.117763	1		0.0761638	1		0.107032	1		0.122478	1		0.103082	1		0.0931004	1		0.0792044	1		0.0549608	1		0.082456	1		0.16376	1		559	59.9611	7.94287
AT1G67630.1	DNA polymerase alpha 2	-0.288532	0.142481	41.33	1.94	1	1	1	1	0.0872801	1		0.106414	1		0.0898544	1		0.112445	1		0.140364	1		0.063768	1		0.112291	1		0.100375	1		0.0702736	1		0.116934	1		620	68.9987	5.09717
AT3G22430.1	CONTAINS InterPro DOMAIN/s: Domain of unknown function XS (InterPro:IPR005380); BEST Arabidopsis thaliana protein match is: XS domain-containing protein / XS zinc finger domain-containing protein-related (TAIR:AT5G23570.1); Has 565 Blast hits to 510 proteins in 121 species: Archae - 2; Bacteria - 90; Metazoa - 191; Fungi - 32; Plants - 51; Viruses - 4; Other Eukaryotes - 195 (source: NCBI BLink).	-0.287091	0.358568	31.11	5.1	1	2	2	2	0.0723688	2	16.266	0.168927	2	40.294	0.0676013	2	16.3736	0.0640209	2	13.4624	0.160199	2	7.40721	0.0672019	2	17.9871	0.0672019	2	17.9871	0.104309	2	42.8024	0.109723	2	27.3391	0.101543	2	37.1156	510	57.0346	9.68604
AT3G12080.1	GTP-binding family protein	-0.28704	0.0598331	363.658	14.18	1	8	8	11	0.085381	11	21.8203	0.0886939	11	16.6348	0.117057	11	10.7961	0.104098	11	11.9228	0.130526	11	9.40585	0.0874059	11	18.4972	0.0822473	11	12.2554	0.104439	11	10.1527	0.0814688	11	19.0203	0.100957	11	11.0996	663	73.0805	6.52197
AT2G30410.1	tubulin folding cofactor A (KIESEL)	-0.286747	0.00265789	294.772	64.6	1	10	10	11	0.0999136	11	11.943	0.111364	11	13.3232	0.0978962	11	12.7148	0.103974	11	10.0365	0.125258	11	9.0454	0.0837485	11	9.10715	0.0816121	11	8.71232	0.109408	11	10.7938	0.0934679	11	11.4859	0.0929704	11	11.2641	113	12.8164	5.04639
AT1G36320.1	unknown protein; BEST Arabidopsis thaliana protein match is: unknown protein (TAIR:AT4G37920.1); Has 93 Blast hits to 90 proteins in 22 species: Archae - 0; Bacteria - 0; Metazoa - 0; Fungi - 0; Plants - 85; Viruses - 0; Other Eukaryotes - 8 (source: NCBI BLink).	-0.286409	0.000118781	109.971	10.14	1	5	5	5	0.0875584	5	16.1811	0.115171	5	8.79198	0.0916313	5	15.4113	0.101629	5	1.06927	0.12395	5	7.43396	0.0858337	5	2.40753	0.101449	5	25.88	0.0959888	5	19.4633	0.0948694	5	7.26535	0.0954425	5	1.67858	414	47.1442	6.43018
AT5G55740.1	Tetratricopeptide repeat (TPR)-like superfamily protein	-0.286186	0.0539471	37.72	3.61	2	3	3	3	0.0880229	3	4.35846	0.0901053	3	9.22008	0.102909	3	8.7772	0.113135	3	9.50798	0.129086	3	9.22797	0.0760652	3	0.787767	0.0870506	3	5.34004	0.107052	3	2.73973	0.0977931	3	10.7589	0.100111	3	11.5757	830	92.0765	6.29053
ATCG01110.1	NAD(P)H dehydrogenase subunit H	-0.286006	0.00351884	262.578	29.52	1	12	12	13	0.097004	13	23.4869	0.11754	13	12.3051	0.0992656	13	11.133	0.102724	13	9.71417	0.117804	13	4.94114	0.0770525	13	15.8718	0.0913378	13	14.0294	0.0915086	13	8.24479	0.111428	13	19.3112	0.0932057	13	6.08655	393	45.4733	5.5415
AT4G36530.2	alpha/beta-Hydrolases superfamily protein	-0.285897	0.0265737	55.2233	8.99	1	4	4	4	0.0961303	4	5.15942	0.0981029	4	16.2319	0.0961252	4	5.84732	0.0974837	4	31.1086	0.136908	4	11.3191	0.0744148	4	28.5625	0.100085	4	10.8886	0.0701429	4	27.053	0.0963715	4	15.0353	0.0995411	4	6.53691	378	41.8796	7.76709
AT3G27050.1	unknown protein; Has 43 Blast hits to 43 proteins in 17 species: Archae - 0; Bacteria - 0; Metazoa - 0; Fungi - 0; Plants - 40; Viruses - 0; Other Eukaryotes - 3 (source: NCBI BLink).	-0.28583	0.0142875	73.7197	15.93	1	2	2	2	0.115807	2	12.5062	0.11459	2	39.701	0.0984481	2	1.87489	0.120391	2	10.4946	0.125406	2	10.2606	0.0513017	2	88.3844	0.0330918	2	246.771	0.103822	2	15.3985	0.101297	2	3.62601	0.107616	2	3.82086	182	20.5981	4.65283
AT1G16350.1	Aldolase-type TIM barrel family protein	-0.285829	0.000770778	275.127	22.31	1	7	10	10	0.0930036	7	7.38795	0.12058	7	6.08144	0.0923756	7	12.4579	0.112608	7	4.21998	0.119156	7	3.51522	0.0889246	7	6.19332	0.0819426	7	1.95653	0.0994698	7	12.5499	0.104179	7	6.35826	0.100039	7	2.18991	502	54.0173	6.48096
AT1G62180.1	5'adenylylphosphosulfate reductase 2	-0.28556	0.0263535	193.448	27.53	1	7	9	10	0.103693	8	7.09358	0.104553	8	9.95251	0.0959462	8	6.88792	0.104481	8	15.9688	0.122268	8	7.40798	0.0905161	8	11.051	0.100736	8	13.7717	0.0718874	8	11.515	0.0953214	8	6.62924	0.101062	8	9.08698	454	50.6239	6.87354
AT2G39020.1	Acyl-CoA N-acyltransferases (NAT) superfamily protein	-0.285299	0.193509	49.7	14.83	1	2	3	4	0.0650702	2	3.93321	0.15295	2	9.89511	0.083501	2	0.590496	0.123363	2	1.11214	0.134361	2	4.25898	0.068172	2	25.8401	0.0841143	2	11.8179	0.0855717	2	5.09547	0.103836	2	6.81435	0.0971834	2	3.33936	236	26.4234	6.1001
AT4G32590.3	2Fe-2S ferredoxin-like superfamily protein	-0.285007	0.0592274	163.77	26.11	1	4	4	5	0.0882105	5	15.3043	0.149518	5	16.468	0.0899123	5	20.9744	0.124298	5	25.8624	0.122058	5	6.86537	0.046672	5	122.886	0.0653614	5	343.155	0.0930699	5	14.6383	0.117692	5	9.71644	0.0997618	5	3.34572	180	19.1204	7.63525
AT2G45960.3	plasma membrane intrinsic protein 1B	-0.284885	0.0674631	154.996	13.95	1	2	4	4	0.0838919	2	27.215	0.118976	2	0.443746	0.0689971	2	26.5952	0.125441	2	2.06797	0.13602	2	14.091	0.087993	2	11.5268	0.0980476	2	11.8324	0.078882	2	18.7067	0.096074	2	16.1647	0.100629	2	9.97392	301	32.4337	8.51416
AT2G36880.1	methionine adenosyltransferase 3	-0.284802	0.0157278	765.162	71.03	1	12	19	35	0.0878928	16	20.1006	0.103083	16	27.4774	0.0966785	16	15.3944	0.113199	16	21.1133	0.132731	16	18.8524	0.0734466	16	36.42	0.0735056	16	18.65	0.103406	16	16.2969	0.102619	16	20.0909	0.102	16	10.4078	390	42.4706	6.17627
ATCG00800.1	structural constituent of ribosome	-0.284781	0.00169788	385.361	54.59	1	15	15	19	0.0940822	19	18.2379	0.105465	19	13.1266	0.103423	19	10.7831	0.103928	19	11.8349	0.132801	19	9.26437	0.0801204	19	10.8494	0.0890493	19	12.6136	0.0972525	19	9.30556	0.0968232	19	11.1881	0.100355	19	10.6578	218	25.1725	9.48096
AT3G51370.1	Protein phosphatase 2C family protein	-0.284762	0.0587004	24.66	3.96	3	2	2	2	0.106711	2	4.02401	0.125211	2	6.75868	0.0818722	2	5.80995	0.0972707	2	3.25642	0.123922	2	15.6457	0.102037	2	4.37042	0.0754913	2	10.7088	0.0780677	2	2.58822	0.0947925	2	7.43079	0.113274	2	3.99381	379	42.1527	8.36768
AT4G28750.1	Photosystem I reaction centre subunit IV / PsaE protein	-0.284727	0.137045	334.818	46.15	1	4	6	22	0.0805073	13	21.5506	0.127679	13	16.6261	0.0745384	13	10.9377	0.101192	13	23.4954	0.150624	13	14.1921	0.101347	13	8.58295	0.10151	13	19.1673	0.0816837	13	10.7173	0.0754816	13	5.79277	0.0996655	13	11.6586	143	14.9578	9.92041
ATCG01120.1	chloroplast ribosomal protein S15	-0.284653	0.0235299	70.2983	31.82	1	4	4	5	0.0791127	5	21.4413	0.111698	5	11.9428	0.108151	5	3.15583	0.0965314	5	14.6503	0.130483	5	4.23201	0.103955	5	13.9325	0.0877182	5	15.7649	0.0951218	5	9.31056	0.0874339	5	14.3617	0.102026	5	30.1324	88	10.712	10.814
AT1G80500.1	SNARE-like superfamily protein	-0.28448	0.0451094	40.4	5.93	1	1	1	1	0.0875604	1		0.124602	1		0.115231	1		0.0888962	1		0.123709	1		0.0904403	1		0.0837584	1		0.113353	1		0.0839236	1		0.0885266	1		135	15.255	7.12256
AT4G19710.2	aspartate kinase-homoserine dehydrogenase ii	-0.284264	0.00706205	781.524	22.38	1	18	22	24	0.100771	19	11.6134	0.101381	19	13.0714	0.105351	19	13.5253	0.10161	19	10.6759	0.131759	19	10.6644	0.0807661	19	10.4403	0.0884788	18	11.5756	0.104629	19	11.4043	0.0919885	19	17.128	0.0986328	19	7.14291	916	100.187	7.48877
AT1G33810.1	unknown protein; FUNCTIONS IN: molecular_function unknown; INVOLVED IN: biological_process unknown; LOCATED IN: chloroplast thylakoid membrane, chloroplast, chloroplast envelope; EXPRESSED IN: 22 plant structures; EXPRESSED DURING: 13 growth stages; Has 39 Blast hits to 39 proteins in 18 species: Archae - 0; Bacteria - 0; Metazoa - 0; Fungi - 0; Plants - 39; Viruses - 0; Other Eukaryotes - 0 (sou…	-0.284205	0.215839	152.405	35.51	1	5	5	6	0.0918557	6	21.2009	0.103172	6	10.5502	0.0790048	6	19.5042	0.0981364	6	16.0972	0.123259	6	7.71134	0.11362	6	13.4003	0.104268	6	5.34085	0.0884428	6	19.6195	0.0722232	6	1.81073	0.112417	6	11.1222	138	15.6879	8.88037
AT4G28050.1	tetraspanin7	-0.283645	0.19119	48.42	3.42	1	1	1	1	0.104092	1		0.0822322	1		0.112806	1		0.098573	1		0.142346	1		0.0903406	1		0.104745	1		0.107545	1		0.0699661	1		0.0873538	1		263	29.9119	8.48486
AT5G65730.1	xyloglucan endotransglucosylase/hydrolase 6	-0.28298	0.0844972	58.52	8.22	1	2	2	2	0.0737712	2	54.3241	0.0917846	2	43.362	0.0951573	2	36.4811	0.109258	2	34.6169	0.123138	2	8.6013	0.0755447	2	14.2905	0.104963	2	36.4791	0.0753887	2	44.6684	0.0775856	2	25.9984	0.139658	2	68.3501	292	33.6704	7.10791
AT5G57110.1	autoinhibited Ca2+ -ATPase, isoform 8	-0.282941	0.0163361	138.415	4.93	1	4	4	6	0.0953689	6	2.02153	0.0978552	6	8.39701	0.095439	6	10.7322	0.108808	6	7.34086	0.131314	6	13.073	0.089488	6	14.8129	0.102232	6	13.6712	0.0820669	6	9.69063	0.0855504	6	5.57194	0.108968	6	12.9955	1074	116.101	7.82568
AT5G11340.1	Acyl-CoA N-acyltransferases (NAT) superfamily protein	-0.282858	0.00176702	78.7376	21.95	1	4	4	4	0.0828908	4	9.49683	0.117265	4	12.9642	0.0931153	4	7.52097	0.108875	4	8.68047	0.121081	4	2.02903	0.0815909	4	23.4859	0.0758436	4	12.2527	0.117435	4	10.5244	0.0891688	4	0.633899	0.101536	4	7.21785	164	18.5413	7.69385
AT5G41790.1	COP1-interactive protein 1	-0.282573	0.00375459	1563.31	40.98	1	62	62	72	0.104928	72	11.4075	0.118532	72	10.3654	0.0917714	72	13.3245	0.0997592	72	10.0192	0.126023	72	9.05314	0.0896518	72	7.99417	0.0891095	72	12.7127	0.0776815	72	14.1643	0.091651	72	13.8975	0.109432	72	10.8705	1586	181.867	4.90674
AT2G23610.1	methyl esterase 3	-0.281613	0.000772849	197.865	24.33	2	6	6	7	0.102937	7	8.48552	0.126735	7	7.76984	0.0924687	7	7.92713	0.100749	7	7.19698	0.120225	7	4.26243	0.0824084	7	8.52609	0.0872944	7	8.08306	0.0885438	7	13.8208	0.101064	7	8.63174	0.0959679	7	14.9695	263	29.8037	5.51611
AT1G76160.1	SKU5 similar 5	-0.281368	0.000105367	528.516	28.1	5	7	12	16	0.090218	11	18.1373	0.120298	11	7.16666	0.0978399	11	7.38842	0.104579	11	16.3527	0.125487	11	9.65567	0.0861853	11	25.7252	0.0795443	11	12.531	0.0996508	11	17.6488	0.100405	11	23.7172	0.10059	11	14.6929	541	60.0033	8.39697
AT5G55510.1	Mitochondrial import inner membrane translocase subunit Tim17/Tim22/Tim23 family protein	-0.281247	0.257239	22.05	6.07	1	1	1	1	0.0912341	1		0.0815349	1		0.10627	1		0.100219	1		0.162605	1		0.102127	1		0.119499	1		0.0782374	1		0.0835947	1		0.0746793	1		214	22.5094	8.83643
AT3G60250.1	casein kinase II beta chain 3	-0.280793	0.0543102	42.1141	3.26	1	1	1	2	0.0883314	2	8.92323	0.101681	2	22.7752	0.0968864	2	15.417	0.0829638	2	10.7198	0.13972	2	7.58601	0.0820731	2	9.99913	0.0820731	2	9.99913	0.117752	2	38.5466	0.110465	2	47.8596	0.0862862	2	10.0073	276	30.7786	5.21143
AT1G70310.1	spermidine synthase 2	-0.280519	0.00214629	291.115	33.53	1	6	9	9	0.0957686	6	10.7742	0.107937	6	19.7581	0.0959775	6	3.03702	0.118909	6	26.5311	0.130181	6	11.6152	0.0740878	6	20.1536	0.0845553	6	20.9852	0.101261	6	11.9407	0.0892623	6	23.7961	0.108968	6	8.18509	340	37.1164	4.84326
AT1G68590.1	Ribosomal protein PSRP-3/Ycf65	-0.280295	0.0419104	43.7617	12.05	2	3	3	4	0.0957754	4	20.1559	0.0911948	4	18.6364	0.0990323	4	116.048	0.10314	4	24.6946	0.125679	4	12.0324	0.0618212	4	53.6123	0.0708539	4	17.0588	0.0992893	4	39.9733	0.0928242	4	10.7103	0.102791	4	15.1574	166	18.4607	9.23193
AT5G64460.2	Phosphoglycerate mutase family protein	-0.279947	0.000559301	222.161	40.43	2	10	10	11	0.102991	11	14.3518	0.115908	11	12.6601	0.0930014	11	8.00682	0.112576	11	18.2685	0.128926	11	22.4159	0.0760466	11	34.4949	0.0878006	9	5.36847	0.0999559	11	7.51375	0.0962666	11	17.1451	0.098909	11	9.31786	282	31.5788	6.34131
AT3G02720.1	Class I glutamine amidotransferase-like superfamily protein	-0.279593	0.00617008	85.5822	9.28	1	4	4	4	0.0892085	4	17.8739	0.135402	4	18.4644	0.0895773	4	3.60209	0.112395	4	12.9387	0.123798	4	4.39164	0.0720055	4	24.69	0.0655249	4	64.1724	0.0925826	4	11.8319	0.110459	4	13.007	0.100234	4	3.49468	388	41.6188	5.41455
AT4G32250.1	Protein kinase superfamily protein	-0.279445	0.00168532	65.4674	4.75	1	3	3	4	0.0984454	4	24.8771	0.13095	4	29.4745	0.090684	4	32.2524	0.100464	4	7.37269	0.127661	4	6.16896	0.0871973	4	8.83155	0.0813213	4	9.65057	0.0807331	4	23.7372	0.100008	4	10.8702	0.116585	4	30.2247	611	68.114	7.85498
AT1G08250.1	arogenate dehydratase 6	-0.279089	0.00507719	160.533	16.95	1	2	6	6	0.087403	2	29.2725	0.117508	2	4.09773	0.102542	2	2.37373	0.0969464	2	24.0925	0.116503	2	13.2928	0.071618	2	29.1383	0.100544	2	16.9306	0.0976068	2	8.7626	0.100808	2	21.0245	0.101925	2	4.3389	413	44.7738	6.58057
AT1G65930.1	cytosolic NADP+-dependent isocitrate dehydrogenase	-0.278919	1.94189e-05	1381.99	72.93	1	22	29	57	0.0976156	47	15.8016	0.122838	47	11.5542	0.0928998	47	8.56149	0.102372	47	13.5382	0.120464	47	9.93875	0.0837201	47	20.2933	0.0813225	47	15.279	0.0904306	47	13.5942	0.0963434	47	12.0848	0.104532	47	12.0179	410	45.7171	6.56592
AT4G25770.1	alpha/beta-Hydrolases superfamily protein	-0.278485	0.00826458	26.19	3.59	1	1	1	1	0.101253	1		0.11674	1		0.081701	1		0.109628	1		0.129071	1		0.0794115	1		0.084683	1		0.0849097	1		0.0970339	1		0.115569	1		418	46.7335	6.93213
AT1G23260.1	MMS ZWEI homologue 1	-0.278256	0.0305816	84.1353	18.35	1	2	3	3	0.0976301	2	0.224498	0.101437	2	19.5394	0.0972236	2	13.2946	0.101328	2	11.8088	0.0989477	2	19.938	0.104702	2	4.00444	0.102115	2	7.25383	0.0905399	2	7.81029	0.077988	2	3.24445	0.124115	2	20.9705	158	17.8397	5.23682
AT5G16930.1	AAA-type ATPase family protein	-0.278136	0.0540113	88.3279	6.83	1	4	5	6	0.0925991	5	11.2074	0.104802	5	17.2696	0.0951634	5	3.59788	0.0860585	5	28.1264	0.143466	5	31.5023	0.0657351	5	9.36829	0.093665	5	21.2964	0.100192	5	7.82937	0.103052	5	29.1462	0.127989	5	61.7889	644	70.949	9.5249
AT1G17490.1	unknown protein; BEST Arabidopsis thaliana protein match is: unknown protein (TAIR:AT1G72690.1); Has 57 Blast hits to 45 proteins in 9 species: Archae - 0; Bacteria - 0; Metazoa - 0; Fungi - 0; Plants - 57; Viruses - 0; Other Eukaryotes - 0 (source: NCBI BLink).	-0.278087	0.0344438	40.0106	28.57	1	3	3	3	0.0924021	3	4.59614	0.145912	3	10.3016	0.0706103	3	6.69205	0.0986971	3	2.40648	0.112031	3	1.62285	0.0943013	3	17.0786	0.0719949	3	1.26066	0.0964086	3	3.91087	0.102956	3	5.405	0.0941425	3	16.693	77	8.54318	5.24951
AT2G35240.1	plastid developmental protein DAG, putative	-0.277855	0.0443735	120.432	16.81	1	1	4	4	0.10441	1		0.116462	1		0.0947423	1		0.0972213	1		0.124925	1		0.0943637	1		0.0847831	1		0.109209	1		0.0970016	1		0.0768817	1		232	26.3512	8.89502
AT5G05200.1	Protein kinase superfamily protein	-0.277807	0.00157866	184.063	12.04	1	6	6	8	0.09634	8	7.61746	0.132238	8	5.39905	0.0861538	8	14.6443	0.0999263	8	12.7786	0.118703	8	9.9745	0.0845566	8	5.01074	0.0946522	8	12.5831	0.0899585	8	11.9119	0.0949424	8	10.7282	0.101027	8	12.8577	540	60.2763	6.72705
AT5G41340.1	ubiquitin conjugating enzyme 4	-0.276395	0.163159	48.9	9.63	2	2	2	2	0.114844	2	27.5436	0.106173	2	14.5268	0.104606	2	11.0687	0.102652	2	4.41172	0.133433	2	3.50141	0.0679653	2	47.9489	0.0689758	2	40.1041	0.0507006	2	33.6383	0.108816	2	9.01159	0.131562	2	12.4506	187	21.2839	4.38623
AT1G16920.1	RAB GTPase homolog A1B	-0.275805	0.0270289	208.6	32.87	5	4	8	8	0.104712	4	1.0493	0.0895419	4	16.9139	0.0878174	4	10.8299	0.0963908	4	9.61907	0.136561	4	5.64923	0.105325	4	5.1715	0.0993077	4	2.72581	0.0981414	4	1.13762	0.0770987	4	5.41851	0.111465	4	7.18696	216	24.0053	5.77002
AT1G78510.1	solanesyl diphosphate synthase 1	-0.275541	0.0270935	124.5	14.78	1	2	6	6	0.0812097	2	16.1895	0.128654	2	0.65548	0.0989669	2	0.353093	0.105023	2	2.70492	0.103004	2	8.3762	0.0916987	2	18.1262	0.0836801	2	26.7259	0.0893431	2	17.7253	0.0981856	2	9.66899	0.116182	2	14.6577	406	44.4398	5.22412
AT3G16950.2	lipoamide dehydrogenase 1	-0.274685	0.0423691	345.161	25.04	1	4	14	20	0.0907493	4	12.049	0.0929073	4	10.5769	0.102345	4	4.7703	0.102091	4	7.96934	0.140727	4	5.92793	0.0847605	4	4.82263	0.0767249	4	9.45374	0.113737	4	9.24192	0.0982758	4	13.3665	0.0953016	4	11.3571	623	66.6199	8.41162
AT2G20270.2	Thioredoxin superfamily protein	-0.274519	0.0551056	46.61	15.53	1	2	2	3	0.0773861	3	16.527	0.115876	3	12.1202	0.0996504	3	0.0800615	0.0980531	3	9.5997	0.130655	3	12.0353	0.0595975	3	43.8338	0.0506906	3	85.9752	0.0950635	3	7.9988	0.117565	3	13.746	0.121244	3	14.6769	206	22.2594	8.68994
AT2G31660.1	ARM repeat superfamily protein	-0.274349	0.02096	237.314	12.4	1	11	12	14	0.0935534	12	21.8626	0.100106	12	10.2689	0.108987	12	13.0012	0.109863	12	24.3103	0.132825	12	14.0173	0.0876859	12	19.0212	0.0794054	12	20.6583	0.0856507	12	10.5618	0.0988704	12	30.7379	0.106839	12	4.85814	1040	119.172	4.89404
AT1G22370.2	UDP-glucosyl transferase 85A5	-0.273601	0.0554652	66.6594	6.26	1	2	3	4	0.106491	2	9.06112	0.116579	2	9.39773	0.104566	2	7.11303	0.093663	2	19.2429	0.113515	2	6.17741	0.080267	2	3.18061	0.0916455	2	14.0401	0.111744	2	2.63961	0.0867464	2	3.37618	0.0928447	2	4.71357	479	53.935	5.2749
AT5G43970.1	translocase of outer membrane 22-V	-0.273239	0.221309	83.5162	22.22	1	2	2	2	0.101818	2	6.15259	0.094639	2	4.70726	0.0792997	2	13.8367	0.0913162	2	4.83994	0.13289	2	1.89232	0.122611	2	7.22545	0.113035	2	8.02827	0.0817514	2	5.34453	0.0676735	2	2.89008	0.113919	2	7.21782	99	10.3716	9.81787
AT5G15970.1	stress-responsive protein (KIN2) / stress-induced protein (KIN2) / cold-responsive protein (COR6.6) / cold-regulated protein (COR6.6)	-0.273028	0.451651	262.621	80.3	2	6	6	7	0.141811	7	11.2242	0.184217	7	4.86919	0.0449085	7	19.5265	0.0849073	7	3.57416	0.0611714	7	20.3588	0.0945693	7	9.9617	0.0883152	7	10.0046	0.0977692	7	12.8505	0.112774	7	13.4584	0.0801712	7	7.52047	66	6.54734	9.12939
AT5G05710.1	Pleckstrin homology (PH) domain superfamily protein	-0.272394	0.000204964	78.1367	20.14	1	3	3	3	0.086457	3	5.7722	0.116734	3	1.48747	0.100272	3	6.0036	0.106017	3	1.48161	0.121448	3	11.1013	0.0810742	3	1.98694	0.0833292	3	7.10028	0.0932322	3	0.384057	0.104873	3	4.04386	0.108057	3	9.23407	144	16.7193	7.1958
AT4G34260.1	1,2-alpha-L-fucosidases	-0.272338	5.45229e-05	120.256	10.08	1	10	10	10	0.0894696	10	11.7301	0.120401	10	7.98452	0.0940326	10	16.6853	0.114566	10	20.0821	0.124515	10	13.4641	0.0879378	10	7.08109	0.0851591	10	6.02059	0.0929326	10	7.90599	0.0913308	10	7.57357	0.104722	10	11.7941	843	93.6667	7.23975
AT3G61070.1	peroxin 11E	-0.272032	0.559111	59.78	6.49	1	1	1	1	0.106214	1		0.0599784	1		0.108725	1		0.0473098	1		0.251425	1		0.0813786	1		0.117543	1		0.0557594	1		0.082256	1		0.0894103	1		231	25.4959	9.87646
AT3G26900.1	shikimate kinase like 1	-0.271922	0.0267507	211.582	51.79	1	12	12	13	0.106148	13	11.1495	0.0920731	13	17.2519	0.102262	13	18.834	0.113555	13	10.2619	0.127117	13	5.62729	0.0798791	13	13.2819	0.0946165	13	13.7476	0.100496	13	15.4081	0.0952753	13	18.8668	0.102689	13	17.2104	280	30.4548	5.16064
AT2G41880.1	guanylate kinase 1	-0.271786	0.0714921	58.52	2.58	2	1	1	1	0.103758	1		0.114125	1		0.111681	1		0.093595	1		0.111158	1		0.0937692	1		0.0757802	1		0.117801	1		0.0814047	1		0.0969292	1		387	42.6411	6.7417
AT3G52140.4	tetratricopeptide repeat (TPR)-containing protein	-0.271606	0.0010631	719.344	23.96	1	37	37	42	0.0904102	42	13.6373	0.113009	42	8.3142	0.098838	42	12.8866	0.103105	42	12.9138	0.136117	42	13.2527	0.0851536	42	13.9154	0.0767522	42	17.14	0.0997824	42	13.4316	0.0964988	42	13.6284	0.101905	42	10.3145	1419	155.07	6.40479
AT3G23750.1	Leucine-rich repeat protein kinase family protein	-0.271537	0.0137332	56.59	2.59	1	1	2	2	0.0921322	1		0.101339	1		0.0957598	1		0.114545	1		0.134746	1		0.0911489	1		0.0859501	1		0.100559	1		0.0829228	1		0.100897	1		928	99.9015	5.71924
AT1G70820.1	phosphoglucomutase, putative / glucose phosphomutase, putative	-0.271041	0.000464267	689.241	36.1	1	18	18	26	0.093627	26	28.3953	0.124243	26	11.3229	0.0928417	26	9.97134	0.112448	26	19.0538	0.119402	26	10.0184	0.0817853	26	17.5364	0.0861532	26	12.5584	0.0873842	26	21.4412	0.100745	26	12.5993	0.103255	26	14.2065	615	67.2697	5.93506
AT3G04470.1	Ankyrin repeat family protein	-0.270882	0.0772544	53.9266	2.81	1	2	2	2	0.0825688	2	2.42282	0.10415	2	3.73005	0.0969344	2	23.6156	0.13063	2	1.64171	0.128124	2	0.858265	0.0808466	2	7.44367	0.0444503	2	119.476	0.113361	2	16.3357	0.0968329	2	1.37588	0.11072	2	5.30695	640	71.4563	7.2251
AT3G49600.1	ubiquitin-specific protease 26	-0.270881	0.0725763	51.02	4.87	1	5	5	5	0.101437	5	24.0436	0.101622	5	10.1553	0.0869471	5	32.3739	0.0833622	5	51.3523	0.131712	5	4.97111	0.0741527	5	8.34057	0.0713945	5	64.4357	0.114897	5	43.4754	0.112357	5	20.9317	0.109398	5	34.5375	1067	119.857	6.03662
AT3G03780.1	methionine synthase 2	-0.270879	0.000218734	2208.46	42.88	1	19	31	97	0.101104	34	13.7913	0.118624	34	15.9356	0.0938518	34	15.6281	0.104223	34	14.1978	0.119665	34	12.7083	0.0868413	34	13.732	0.0922885	34	11.0539	0.092053	34	16.1015	0.0921064	34	14.9268	0.096796	34	14.9591	765	84.5306	6.50732
AT5G24810.2	ABC1 family protein	-0.270854	0.484698	29.6416	1.44	1	1	2	2	0.115556	1		0.100164	1		0.0903667	1		0.0822252	1		0.128738	1		0.0713635	1		0.123366	1		0.151637	1		0.0945983	1		0.0419849	1		1040	116.063	8.07471
AT4G38710.2	glycine-rich protein	-0.270704	0.0208462	351.61	35.91	1	14	14	15	0.094432	15	13.1349	0.0976215	15	8.48827	0.10727	15	7.48088	0.100547	15	11.1998	0.133911	15	4.56586	0.0900257	15	7.02974	0.0838068	15	23.2985	0.0984836	15	7.47794	0.0883875	15	17.3026	0.09625	15	14.6358	465	50.4928	5.10986
AT5G03520.1	RAB GTPase homolog 8C	-0.270653	0.10555	188.851	34.72	1	2	8	10	0.101396	3	1.72801	0.0846933	3	7.1548	0.0712586	3	15.0413	0.102774	3	7.24446	0.153425	3	9.78746	0.0920054	3	5.29468	0.100413	3	19.3056	0.0878117	3	3.46989	0.0822892	3	7.42332	0.121588	3	17.6327	216	24.0223	7.81104
AT3G55460.1	SC35-like splicing factor 30	-0.270627	0.273959	77.56	8.02	1	2	2	2	0.117631	2	20.2066	0.0916149	2	33.1819	0.0671061	2	12.2317	0.0793329	2	10.8639	0.178225	2	59.9171	0.118055	2	49.2912	0.0922334	2	38.4004	0.0730115	2	28.1384	0.0716928	2	9.29079	0.0759059	2	80.0655	262	29.5498	11.2681
AT3G07230.1	wound-responsive protein-related	-0.270282	0.0258523	77.2733	21.74	1	1	1	3	0.0881769	3	29.2571	0.133509	3	1.98864	0.0835493	3	4.56081	0.085754	3	8.25151	0.13959	3	4.62932	0.0861232	3	3.04495	0.0818652	3	4.18739	0.112312	3	6.7852	0.0976468	3	4.29146	0.104701	3	10.4963	46	5.30163	9.5249
AT4G37980.1	elicitor-activated gene 3-1	-0.270036	0.0158068	195.066	34.73	2	10	10	15	0.103623	15	12.9323	0.124726	15	11.1545	0.10231	15	8.89903	0.107256	15	22.706	0.108054	15	12.4039	0.0761003	15	21.9591	0.0947605	15	24.1209	0.0998829	15	9.68976	0.103301	15	20.4353	0.0972423	15	19.0118	357	38.2204	7.1958
AT1G32780.1	GroES-like zinc-binding dehydrogenase family protein	-0.270024	0.110897	31.73	2.28	1	1	1	1	0.0987322	1		0.111769	1		0.100847	1		0.124407	1		0.0991311	1		0.0919274	1		0.0793903	1		0.0958637	1		0.117373	1		0.0805601	1		394	42.8799	8.03076
AT3G19820.1	cell elongation protein / DWARF1 / DIMINUTO (DIM)	-0.26957	0.0812308	174.152	10.34	1	6	6	7	0.121163	7	6.90775	0.0808792	7	10.7709	0.0851336	7	6.8404	0.106216	7	1.75064	0.151541	7	12.8964	0.0945238	7	8.65049	0.0822349	7	5.6562	0.0935666	7	1.75151	0.0711472	7	21.993	0.119709	7	7.09682	561	65.3523	7.97217
AT5G14910.1	Heavy metal transport/detoxification superfamily protein	-0.26919	0.0168227	150.637	23.6	1	3	3	7	0.0948815	7	9.847	0.0915707	6	33.5847	0.100986	7	21.7253	0.115696	7	7.54316	0.108484	7	26.8406	0.0859539	7	8.00402	0.0859539	7	8.00402	0.114185	7	28.1741	0.0931192	7	7.10415	0.106554	6	34.5717	178	18.9447	5.2749
AT5G20630.1	germin 3	-0.269076	0.249233	39.22	3.32	1	1	1	1	0.0926169	1		0.0900701	1		0.118485	1		0.102403	1		0.128617	1		0.103968	1		0.0795985	1		0.133636	1		0.0753698	1		0.0752346	1		211	21.8223	6.75635
AT5G27060.1	receptor like protein 53	-0.269048	0.103935	25.62	0.84	2	1	1	1	0.103097	1		0.0904579	1		0.103383	1		0.0981097	1		0.144001	1		0.0968554	1		0.0943517	1		0.102262	1		0.0755259	1		0.0919565	1		957	106.608	6.46826
AT5G05740.1	ethylene-dependent gravitropism-deficient and yellow-green-like 2	-0.268938	0.0161302	134.377	11.15	1	4	4	4	0.0942346	4	20.0444	0.125566	4	11.3307	0.0743108	4	18.8361	0.109473	4	13.7585	0.117828	4	4.87971	0.0746161	4	12.1053	0.0954426	4	27.9315	0.096082	4	22.065	0.0877689	4	12.4505	0.104323	4	16.9374	556	60.0264	5.09717
AT1G59990.1	DEA(D/H)-box RNA helicase family protein	-0.268901	0.0359672	189.317	12.91	1	6	6	6	0.0824673	6	15.2868	0.104982	6	11.0111	0.104158	6	16.0706	0.124733	6	18.9337	0.138324	6	10.6312	0.0761356	6	23.8591	0.0817968	6	15.5458	0.0958597	6	15.4963	0.0996187	6	10.2212	0.110001	6	16.7424	581	64.707	6.1001
AT5G08650.1	Small GTP-binding protein	-0.268816	0.00209106	321.28	14.68	2	9	9	10	0.103085	10	12.4486	0.115204	10	11.1248	0.101917	10	15.7384	0.105699	10	15.6055	0.116685	10	9.48791	0.0809214	10	15.3485	0.0942367	10	20.2441	0.0947908	10	13.4245	0.100501	10	16.874	0.100264	10	8.41942	681	75.3892	6.68311
AT2G27820.1	prephenate dehydratase 1	-0.268552	0.127172	98.3664	10.38	1	1	4	4	0.112565	1		0.0926371	1		0.111408	1		0.0872205	1		0.131733	1		0.0715032	1		0.0911815	1		0.0975711	1		0.0816195	1		0.122561	1		424	46.0731	6.94678
AT2G29540.3	RNApolymerase 14 kDa subunit	-0.268318	0.00174987	45.33	13.67	1	2	2	2	0.0667822	2	38.6569	0.0990008	2	2.30579	0.096368	2	10.5622	0.0989893	2	1.99711	0.139858	2	0.221382	0.0908796	2	5.16234	0.0861336	2	19.1192	0.110573	2	14.3068	0.0965447	2	8.92976	0.111036	2	0.132809	139	16.437	4.97021
AT1G12250.1	Pentapeptide repeat-containing protein	-0.267935	0.000726138	496.163	51.43	1	11	11	14	0.103622	14	8.50417	0.112923	14	28.1112	0.0918723	14	14.1433	0.104687	14	30.3492	0.117847	14	16.0945	0.0890044	14	20.6429	0.0886624	14	24.3594	0.0931379	14	14.5927	0.0954639	14	19.0254	0.104467	14	11.1462	280	30.0458	8.44092
AT4G22010.1	SKU5 similar 4	-0.267914	0.0360565	138.521	11.83	1	7	7	7	0.0910607	7	17.495	0.100873	7	8.48862	0.10118	7	7.3042	0.0986645	7	9.77765	0.142409	7	15.0881	0.0766797	7	14.7034	0.0877577	7	9.17503	0.110957	7	14.9515	0.0863585	7	19.1982	0.0915512	7	12.6874	541	60.4181	9.89111
AT1G71180.1	6-phosphogluconate dehydrogenase family protein	-0.267781	0.266305	40.7516	7.23	2	1	2	2	0.123655	1		0.109832	1		0.0736077	1		0.121693	1		0.10099	1		0.0596503	1		0.0716904	1		0.0952227	1		0.130257	1		0.113403	1		318	33.357	6.80029
AT1G70410.2	beta carbonic anhydrase 4	-0.267677	0.0251062	409.978	47.86	1	11	11	13	0.0909522	13	38.6162	0.125531	13	19.1108	0.0834665	13	11.0869	0.118223	13	28.4773	0.128963	13	10.0208	0.0772078	13	52.7406	0.078938	13	32.6028	0.0856861	13	13.0533	0.111973	13	27.9507	0.108601	13	16.3897	280	30.8165	7.09326
AT2G36250.1	Tubulin/FtsZ family protein	-0.267645	0.00127466	767.514	47.91	1	9	14	20	0.0955186	13	10.8183	0.109725	13	5.56388	0.1008	13	7.07696	0.106685	13	13.317	0.117854	13	11.1461	0.0821947	13	13.7903	0.0880375	13	11.0972	0.100162	13	7.51294	0.0951276	13	10.8969	0.0975601	13	3.00132	478	50.6902	5.70654
AT5G66410.1	phosducin-like protein 3 homolog	-0.267394	0.0614645	124.321	20	1	3	3	4	0.100987	4	13.3786	0.0916775	4	36.8338	0.116928	4	48.9758	0.10061	4	10.3728	0.13128	4	16.0668	0.0803521	4	8.7043	0.0594847	4	33.4825	0.105178	4	10.473	0.10148	4	9.21204	0.109262	4	10.1605	230	26.3513	5.75732
AT3G13180.1	NOL1/NOP2/sun family protein / antitermination NusB domain-containing protein	-0.267373	0.0107559	75.2277	4.4	1	2	2	2	0.0784103	2	49.3395	0.0950399	2	42.6622	0.115446	2	3.54782	0.100112	2	0.939157	0.137494	2	10.0813	0.0857017	2	0.584758	0.099548	2	27.0539	0.0953031	2	10.5369	0.106654	2	4.8688	0.0749741	2	30.3418	523	58.3087	8.99756
ATCG00430.1	photosystem II reaction center protein G	-0.266778	0.00246487	55.4735	21.33	1	5	5	6	0.0969113	6	7.00325	0.119495	6	5.70798	0.0900362	6	10.2686	0.100164	6	12.7808	0.11793	6	15.9315	0.0804915	6	6.46602	0.10221	6	18.896	0.0867963	6	5.72407	0.0975179	6	13.4972	0.106627	6	9.30876	225	25.35	9.02686
AT5G08520.1	Duplicated homeodomain-like superfamily protein	-0.266662	0.444727	121.09	12.42	9	2	3	3	0.0732978	2	29.331	0.125853	2	91.2482	0.0475094	2	94.3473	0.0815256	2	23.1887	0.120171	2	71.9679	0.0866776	2	41.0783	0.0615763	2	8.07213	0.171327	2	48.861	0.115041	2	19.9105	0.0656074	2	6.61352	298	31.7945	6.81494
AT5G26742.2	DEAD box RNA helicase (RH3)	-0.266591	0.024847	878.416	31.68	1	20	20	26	0.0927208	26	18.0326	0.0977753	26	10.5399	0.108445	26	9.23872	0.105751	26	12.706	0.124645	26	12.4266	0.0819052	26	10.6673	0.0926692	26	14.224	0.0859	26	17.6914	0.0972485	26	14.112	0.101076	26	14.1789	748	81.1068	7.79639
AT4G13720.1	Inosine triphosphate pyrophosphatase family protein	-0.266292	0.103006	97.1266	13.11	1	3	3	3	0.0773411	3	15.148	0.118954	3	5.91402	0.0738913	3	54.1177	0.118758	3	33.0659	0.111327	3	7.25519	0.0833818	3	0.573609	0.0754769	3	0.44158	0.115937	3	39.269	0.0968745	3	3.05146	0.119087	3	5.011	206	22.4637	6.78564
AT5G06970.1	Protein of unknown function (DUF810)	-0.265881	0.00572166	196.821	8.63	1	9	9	9	0.0928483	9	20.3569	0.098815	9	21.8887	0.0931375	9	3.42447	0.0942106	9	14.1466	0.130869	9	3.62754	0.0871464	9	18.6787	0.0877209	9	15.0502	0.102524	9	14.6041	0.0842002	9	8.48277	0.10416	9	12.6846	1101	124.445	6.23975
AT3G58840.1	Tropomyosin-related	-0.265763	0.0458555	162.718	15.41	1	6	6	6	0.103982	6	6.9379	0.111173	6	13.6881	0.0835239	6	20.5533	0.104189	6	6.59647	0.129516	6	7.06397	0.0941764	6	4.84502	0.0983529	6	6.89243	0.0829029	6	8.35381	0.0701411	6	12.7529	0.108945	6	4.24612	318	36.5728	4.89404
AT5G36170.1	high chlorophyll fluorescent 109	-0.265418	0.00261542	276.713	23.9	1	12	12	12	0.0958737	12	4.83865	0.110527	12	4.55336	0.102852	12	8.31943	0.112104	12	5.46692	0.118332	12	5.20617	0.0841446	12	10.7057	0.0885556	12	7.61816	0.099892	12	10.4401	0.095904	12	8.45243	0.0967732	12	6.11957	456	50.9452	5.45264
AT1G58080.1	ATP phosphoribosyl transferase 1	-0.265053	0.0265381	142.102	18.25	1	7	8	9	0.0985003	8	9.17671	0.0949942	8	6.58312	0.10733	8	8.42405	0.111827	8	10.5385	0.1269	8	6.31214	0.0765783	8	15.4609	0.0837259	8	4.25277	0.0946998	8	5.01423	0.0929591	8	14.1402	0.109203	8	9.09686	411	44.5283	6.43018
AT1G51110.1	Plastid-lipid associated protein PAP / fibrillin family protein	-0.265038	0.000948775	141.318	11	1	5	5	6	0.0990489	6	8.90111	0.116274	6	10.7519	0.0866691	6	9.48012	0.110599	6	16.8548	0.123421	6	9.04808	0.0741234	6	29.4818	0.0891319	6	10.3209	0.0895339	6	3.66588	0.0970192	6	8.19769	0.106429	6	5.93292	409	45.7365	7.94287
AT2G25800.1	Protein of unknown function (DUF810)	-0.264998	0.00126607	226.29	9.02	1	7	8	8	0.10296	7	3.18514	0.110923	7	14.7754	0.0902849	7	16.111	0.0978974	7	22.9435	0.123237	7	13.1184	0.0899558	7	15.4888	0.0921306	7	8.09151	0.0918871	7	20.5097	0.0937305	7	17.3293	0.104796	7	4.91325	987	109.895	8.1626
AT3G44380.1	Late embryogenesis abundant (LEA) hydroxyproline-rich glycoprotein family	-0.264612	0.310695	43.28	3.76	1	1	1	1	0.121137	1		0.0781704	1		0.0719035	1		0.114125	1		0.152235	1		0.0798387	1		0.085384	1		0.0647824	1		0.0960122	1		0.136413	1		186	20.3926	7.12256
AT2G35500.1	shikimate kinase like 2	-0.264233	0.000395751	272.876	32.56	1	11	11	12	0.0900569	12	13.2456	0.110209	12	16.3055	0.0974899	12	9.86427	0.105816	12	6.82397	0.126273	12	5.8569	0.0828455	12	15.4009	0.08479	12	9.38484	0.104081	12	12.1032	0.0931094	12	16.3619	0.0986479	12	8.81111	387	42.6608	6.27783
AT1G01970.1	Tetratricopeptide repeat (TPR)-like superfamily protein	-0.264173	0.0362416	193.838	10.27	1	4	4	5	0.0910664	5	12.9544	0.0885239	5	12.5369	0.101798	5	9.92597	0.108182	5	7.29992	0.139113	5	14.2091	0.0934829	5	15.6959	0.0823032	5	7.72711	0.0932974	5	7.69997	0.0860471	5	19.4515	0.106296	5	11.4912	409	46.0476	6.94678
AT3G54890.1	photosystem I light harvesting complex gene 1	-0.26417	0.155347	82.5626	5.81	1	2	2	3	0.0980227	3	2.35299	0.115391	3	3.51623	0.07665	3	5.68028	0.111639	3	5.32257	0.139417	3	3.22618	0.0806137	3	0.317617	0.100185	3	0.422578	0.0690945	3	3.56443	0.0814134	3	2.68553	0.12729	3	5.07165	241	25.9793	6.68311
AT3G52840.1	beta-galactosidase 2	-0.263953	0.0136879	298.495	18.98	2	10	13	15	0.109185	12	8.38475	0.114692	12	15.8635	0.0971087	12	15.9061	0.0973117	12	12.0739	0.121755	12	9.88776	0.0741661	12	16.2375	0.0980854	12	17.5057	0.0986311	12	19.9412	0.0994413	12	7.88867	0.10388	12	11.5242	727	81.9619	8.39697
AT5G39790.1	5'-AMP-activated protein kinase-related	-0.263898	0.123609	85.24	9.16	1	3	3	3	0.120043	3	14.362	0.133166	3	33.8144	0.101261	3	8.23476	0.0853566	3	12.5358	0.113179	3	7.14675	0.099847	3	4.31844	0.0878312	3	47.8716	0.095495	3	7.51492	0.0775799	3	22.1832	0.0838049	3	6.7262	273	31.0341	7.03467
AT5G02940.1	Protein of unknown function (DUF1012)	-0.263737	0.226914	296.732	14.15	1	9	11	12	0.122051	10	3.95648	0.0915484	10	17.6978	0.0805324	10	6.73459	0.0876118	10	11.2723	0.125423	10	4.40323	0.105574	10	4.97695	0.103088	10	11.7855	0.0761085	10	5.13755	0.0744691	10	13.5901	0.127653	10	17.7606	813	92.0792	7.63525
AT1G71880.1	sucrose-proton symporter 1	-0.263169	0.00661928	68.3732	4.29	1	2	2	2	0.0911349	2	9.58134	0.117384	2	8.16951	0.0846913	2	2.94191	0.0875461	2	22.734	0.124247	2	1.32262	0.0928162	2	4.28772	0.092022	2	13.7475	0.0853797	2	1.42566	0.0888697	2	1.41541	0.133419	2	14.7807	513	54.8226	8.85107
AT3G59990.1	methionine aminopeptidase 2B	-0.262859	0.000176849	258.589	14.81	1	3	6	7	0.0946401	3	8.53355	0.113405	3	5.1394	0.0957079	3	2.43303	0.093257	3	19.5274	0.125963	3	6.69758	0.098227	3	11.4035	0.0848756	3	17.269	0.0996894	3	8.65524	0.096257	3	5.27889	0.10145	3	0.551253	439	49.0287	5.69385
AT1G11545.1	xyloglucan endotransglucosylase/hydrolase 8	-0.262807	0.0914618	26.03	8.52	1	3	3	3	0.0970588	3	3.05432	0.0855833	3	30.7462	0.104656	3	8.22109	0.105736	3	8.19325	0.106706	3	5.95934	0.0748468	3	4.76076	0.0881245	3	9.51724	0.134068	3	11.3945	0.0871395	3	5.79566	0.101727	3	17.7671	305	35.5417	5.40186
AT4G31390.1	Protein kinase superfamily protein	-0.262613	0.0446713	220.125	14.37	1	9	9	11	0.09447	11	20.8231	0.120085	11	14.1617	0.0890473	11	7.88571	0.0972237	11	10.7573	0.129333	11	8.60543	0.0808133	11	13.9742	0.0964857	11	13.0725	0.0728474	11	10.6238	0.0906254	11	19.6867	0.119485	11	10.3576	682	76.7092	5.65576
AT3G53620.1	pyrophosphorylase 4	-0.262219	0.336967	99.0364	20.37	2	2	4	7	0.0985069	2	11.4515	0.0901309	2	17.5481	0.097916	2	10.7448	0.110249	2	22.6592	0.146989	2	26.8002	0.0462101	2	111.232	0.0990836	1		0.103062	2	5.76982	0.124707	2	4.49239	0.119029	2	4.02194	216	24.5604	5.46533
AT3G48420.1	Haloacid dehalogenase-like hydrolase (HAD) superfamily protein	-0.262036	0.0287825	280.65	38.24	1	11	11	16	0.0964439	16	10.3267	0.123138	16	20.9633	0.0872309	16	15.8714	0.110213	16	33.0038	0.107457	16	14.8393	0.0598608	16	50.2639	0.0814208	16	46.7869	0.0981365	16	14.6113	0.101682	16	15.5704	0.0953599	16	9.17922	319	34.2238	8.06006
AT1G74070.1	Cyclophilin-like peptidyl-prolyl cis-trans isomerase family protein	-0.261611	0.00381507	203.305	29.97	1	9	9	13	0.105545	13	10.1268	0.123218	13	11.1909	0.0958024	13	9.17228	0.0995688	13	13.4456	0.114804	13	9.74331	0.0811908	13	7.94168	0.0888716	13	11.2464	0.0994032	13	18.4828	0.10366	13	11.3401	0.100638	13	11.2916	317	34.3533	9.46631
AT2G26830.1	Protein kinase superfamily protein	-0.261306	0.00923294	19.61	5.61	1	2	2	2	0.0825302	2	1.80151	0.127798	2	3.87184	0.0979593	2	5.75724	0.101691	2	3.94187	0.124506	2	5.92681	0.0750873	2	1.49106	0.0855997	2	11.1809	0.100649	2	13.4881	0.0986624	2	14.7308	0.104115	2	0.814325	374	42.8327	4.97021
AT2G36810.1	ARM repeat superfamily protein	-0.261274	0.166066	98.0291	2.21	1	4	4	4	0.111547	4	2.51488	0.0959833	4	18.7821	0.0859442	4	4.1561	0.087999	4	16.8875	0.126789	4	18.6921	0.0744356	4	15.2186	0.089218	4	32.623	0.104138	4	19.4388	0.100435	4	22.7556	0.125747	4	21.8573	1716	189.303	6.30322
AT1G75680.1	glycosyl hydrolase 9B7	-0.261215	0.137037	86.84	8.76	1	4	4	4	0.0809087	4	19.73	0.0867755	4	8.47781	0.0962404	4	23.1329	0.0852391	4	16.8109	0.142625	4	4.09873	0.0754516	4	14.5444	0.103367	4	48.1856	0.0959661	4	26.629	0.0871212	4	3.39173	0.12812	4	26.6354	525	57.832	7.2251
AT4G21990.1	APS reductase 3	-0.261027	0.0319052	196.109	15.28	1	3	8	8	0.0862017	3	4.8746	0.100893	3	14.742	0.101788	3	10.3505	0.100354	3	1.36547	0.119182	3	8.93449	0.0935004	3	0.979856	0.0952615	3	2.20013	0.0969401	3	10.7507	0.0954726	3	3.56783	0.0946573	3	0.215312	458	50.663	7.06396
AT3G22960.1	Pyruvate kinase family protein	-0.260628	0.00821557	561.541	37.75	1	16	16	22	0.0924247	22	12.7482	0.108822	22	17.472	0.102677	22	7.85992	0.102759	22	25.4678	0.131544	22	10.3495	0.0848516	22	17.2557	0.0901471	21	10.104	0.108796	22	8.11131	0.0895442	22	16.0355	0.0975614	22	7.12661	596	65.09	5.92236
AT1G06820.1	carotenoid isomerase	-0.260453	0.00225757	160.108	10.92	1	6	6	6	0.087921	6	5.90252	0.104581	6	6.55247	0.0994861	6	3.75928	0.101203	6	12.7925	0.129062	6	7.69105	0.08719	6	8.16453	0.0814612	6	6.68777	0.0963058	6	13.2758	0.0948209	6	11.4709	0.0990339	6	7.6361	595	65.387	8.11865
AT1G64390.1	glycosyl hydrolase 9C2	-0.260054	0.0736871	69.1867	5.81	2	3	3	3	0.105355	3	0.77048	0.09542	3	6.39984	0.0989289	3	10.754	0.111798	3	13.4365	0.097795	3	6.61494	0.0804883	3	2.46209	0.108581	3	11.4756	0.10764	3	2.4234	0.0921829	3	8.57586	0.10623	3	8.4289	620	68.5484	9.53955
ATCG00810.1	ribosomal protein L22	-0.259325	0.00272252	170.454	23.13	1	4	4	7	0.0990517	7	16.8128	0.107092	7	5.99157	0.101926	7	11.6813	0.10639	7	8.26864	0.119966	7	6.17011	0.0857763	7	9.93213	0.0845842	7	6.95086	0.0986704	7	21.5469	0.090707	7	15.6091	0.094063	7	14.9463	160	18.5746	9.67139
AT4G28730.1	Glutaredoxin family protein	-0.259158	0.131364	49.09	13.79	1	2	2	2	0.0884914	2	16.5845	0.13837	2	6.63034	0.0762204	2	19.465	0.127007	2	7.0434	0.115561	2	11.567	0.0670977	2	40.4327	0.0348216	2	261.558	0.103706	2	7.33923	0.117948	2	18.9299	0.107753	2	8.53376	174	18.8015	8.88037
AT2G02400.1	NAD(P)-binding Rossmann-fold superfamily protein	-0.259115	0.0198076	65.8335	7.55	1	2	2	2	0.0973825	2	21.4866	0.127006	2	12.1094	0.107857	2	40.856	0.102956	2	43.8467	0.12974	2	17.5261	0.0596274	2	100.86	0.033483	2	487.644	0.072299	2	46.4739	0.109815	2	14.6595	0.108746	2	0.131375	318	34.8179	6.22705
AT5G56850.1	unknown protein; EXPRESSED IN: 21 plant structures; EXPRESSED DURING: 13 growth stages; Has 35333 Blast hits to 34131 proteins in 2444 species: Archae - 798; Bacteria - 22429; Metazoa - 974; Fungi - 991; Plants - 531; Viruses - 0; Other Eukaryotes - 9610 (source: NCBI BLink).	-0.258968	0.188548	138.637	11.62	1	6	6	7	0.105665	7	11.9302	0.10313	7	19.455	0.093567	7	20.1629	0.106156	7	16.2273	0.145005	7	8.30116	0.0366679	7	95.2226	0.0551704	7	82.2276	0.103327	7	14.7135	0.108579	7	14.1127	0.126315	7	17.8444	551	62.0022	8.99756
AT3G09210.1	plastid transcriptionally active 13	-0.258663	0.0468265	47.5862	5.11	1	3	3	3	0.0780558	3	12.9451	0.0935721	3	2.68252	0.108461	3	3.15007	0.108189	3	10.1303	0.141746	3	8.85642	0.10065	3	9.76462	0.0807771	3	0.853838	0.0882274	3	5.66251	0.0906429	3	1.20853	0.0993765	3	1.03455	333	37.468	9.56885
AT4G16310.1	LSD1-like 3	-0.258559	0.178244	43.6	0.55	1	1	1	1	0.0941281	1		0.0876769	1		0.0876769	1		0.0894783	1		0.188376	1		0.0880919	1		0.0880919	1		0.0919306	1		0.0919306	1		0.0926191	1		1628	179.29	6.49365
AT5G56030.2	heat shock protein 81-2	-0.258429	0.0403207	1635.99	55.08	1	3	43	80	0.0797962	7	28.8267	0.110692	7	12.0648	0.0896657	7	5.98084	0.121542	7	53.761	0.127911	7	22.7978	0.0566835	7	34.4066	0.0775185	7	12.4545	0.0914238	7	9.56019	0.106038	7	22.9031	0.106934	7	10.5051	728	83.0745	5.03369
ATCG00570.1	photosystem II reaction center protein F	-0.258414	0.233553	41.69	20.51	1	1	1	1	0.115696	1		0.109642	1		0.103189	1		0.0787343	1		0.123976	1		0.0856692	1		0.113644	1		0.0805892	1		0.0657037	1		0.123158	1		39	4.42135	10.7407
AT1G02680.1	TBP-associated factor 13	-0.258015	0.317143	59.561	7.94	1	1	1	2	0.0768565	2	15.5187	0.150924	2	27.0945	0.0717373	2	15.5633	0.0693877	2	14.379	0.154262	2	16.9834	0.071225	2	17.3617	0.0832472	2	42.0577	0.114681	2	49.7904	0.113074	2	47.3412	0.074879	2	17.3746	126	14.2453	6.01123
AT2G25290.1	Octicosapeptide/Phox/Bem1p (PB1) domain-containing protein / tetratricopeptide repeat (TPR)-containing protein	-0.2572	0.054468	54.7705	2.95	1	2	2	2	0.0937902	2	23.6004	0.117207	2	3.01534	0.107062	2	2.19757	0.0858836	2	24.4928	0.104988	2	18.399	0.0929069	2	8.60956	0.118494	2	17.8771	0.0878694	2	14.551	0.080909	2	24.1114	0.105237	2	4.79637	745	84.1691	5.18604
AT1G31170.4	sulfiredoxin	-0.256823	0.0510662	28.24	3.54	1	1	1	1	0.0900666	1		0.150259	1		0.0798046	1		0.102585	1		0.116123	1		0.0884451	1		0.0767347	1		0.0865278	1		0.106673	1		0.102781	1		198	21.7004	9.36377
AT2G04030.1	Chaperone protein htpG family protein	-0.256127	0.0027979	1298.56	42.18	1	27	33	49	0.0953027	41	15.9172	0.108176	41	13.0012	0.103349	41	19.3529	0.103067	41	28.0256	0.123677	41	11.0683	0.0944317	41	15.252	0.0840678	41	16.7867	0.092157	41	14.5649	0.0861258	41	16.0265	0.103503	41	13.4827	780	88.6078	5.0083
AT1G76990.1	ACT domain repeat 3	-0.255858	0.0316508	54.079	10.82	1	4	4	4	0.0876729	4	19.4604	0.113633	4	4.68026	0.100891	4	3.15614	0.112946	4	16.9329	0.113281	4	5.85888	0.0819303	4	30.8941	0.0567097	4	85.022	0.102712	4	22.495	0.0941197	4	12.1034	0.107486	4	14.3791	453	50.3711	5.71924
AT5G26180.1	S-adenosyl-L-methionine-dependent methyltransferases superfamily protein	-0.255712	0.0199572	41.55	3.88	1	2	2	2	0.080258	2	4.41197	0.116916	2	10.6778	0.104814	2	17.8336	0.107427	2	14.2382	0.12993	2	25.8026	0.0854348	2	24.3437	0.0693979	2	17.8539	0.087853	2	2.14814	0.100712	2	25.3383	0.110199	2	14.4438	567	63.1346	9.83252
AT2G03820.1	nonsense-mediated mRNA decay NMD3 family protein	-0.2556	0.0015669	150.621	11.63	1	6	6	6	0.0886263	6	16.0573	0.11246	6	6.32597	0.0970797	6	9.11413	0.105394	6	17.0942	0.133698	6	6.08419	0.0795099	6	22.3383	0.080329	6	21.7332	0.100469	6	8.65434	0.0997767	6	6.03754	0.100661	6	3.95962	516	59.2555	5.74463
AT4G33640.1	unknown protein; Has 30201 Blast hits to 17322 proteins in 780 species: Archae - 12; Bacteria - 1396; Metazoa - 17338; Fungi - 3422; Plants - 5037; Viruses - 0; Other Eukaryotes - 2996 (source: NCBI BLink).	-0.254796	0.245977	35.37	7.37	2	1	1	1	0.114172	1		0.0950163	1		0.125607	1		0.0877833	1		0.110489	1		0.109428	1		0.0950704	1		0.105217	1		0.0767486	1		0.0804683	1		95	10.4134	5.90967
AT1G16540.1	molybdenum cofactor sulfurase (LOS5) (ABA3)	-0.254528	0.565499	0	0.85	1	1	1	1	0.0813132	1		0.134708	1		0.0463015	1		0.140735	1		0.121444	1		0.0440155	1		0.108014	1		0.0491801	1		0.145038	1		0.129251	1		819	91.7451	6.99072
AT1G78970.2	lupeol synthase 1	-0.254422	0.181521	38.69	1.06	2	1	1	1	0.115587	1		0.0916954	1		0.0911569	1		0.131548	1		0.102216	1		0.0682629	1		0.0881912	1		0.0960563	1		0.107851	1		0.107435	1		757	87.2954	6.46826
AT4G02980.1	endoplasmic reticulum auxin binding protein 1	-0.254123	0.386832	0	5.56	1	1	1	1	0.0861093	1		0.114595	1		0.0887221	1		0.102635	1		0.123619	1		0.0801578	1		0.0396808	1		0.119407	1		0.12136	1		0.123713	1		198	22.0302	5.85889
AT1G62480.1	Vacuolar calcium-binding protein-related	-0.254121	0.340116	318.169	69.08	1	7	7	9	0.0992525	9	20.6141	0.089382	9	14.0959	0.10059	9	20.8511	0.110798	9	8.84097	0.15635	9	8.16516	0.074024	9	20.9867	0.0716336	9	23.4888	0.143691	9	8.40795	0.0795351	9	25.1869	0.0743191	9	24.995	152	16.6183	4.01807
AT1G67490.1	glucosidase 1	-0.254051	0.459126	0	0.94	1	1	1	1	0.0928966	1		0.087183	1		0.127722	1		0.0999008	1		0.113507	1		0.126575	1		0.117395	1		0.0896017	1		0.0435629	1		0.101657	1		852	97.5728	7.7085
AT3G56940.1	dicarboxylate diiron protein, putative (Crd1)	-0.253823	0.00486876	377.785	40.59	1	15	15	19	0.0946638	19	13.1453	0.0994966	19	17.4366	0.0999355	19	5.96954	0.101293	19	12.1365	0.135853	19	10.2022	0.0836307	19	11.3317	0.0843609	18	14.6644	0.0992515	19	12.1933	0.0945057	19	16.244	0.109422	19	7.79428	409	47.6003	8.38232
AT5G12120.1	Ubiquitin-associated/translation elongation factor EF1B protein	-0.253821	0.112791	58.03	4.04	1	2	2	2	0.0610346	2	75.4025	0.0772692	2	40.91	0.0825593	2	6.83126	0.124526	2	11.0781	0.19109	2	47.1336	0.0770607	2	6.7041	0.0860481	2	0.94695	0.0862422	2	3.77562	0.0891969	2	35.8611	0.10389	2	9.13405	619	67.8421	7.35693
ATCG00380.1	chloroplast ribosomal protein S4	-0.253791	0.0137028	120.916	29.85	1	6	6	7	0.0831168	7	9.45394	0.111824	7	17.5588	0.0951465	7	7.04957	0.110549	7	15.6182	0.122611	7	11.1926	0.0825882	7	19.9165	0.0825582	7	11.096	0.0961867	7	31.0169	0.104118	7	8.39402	0.0900579	7	8.31059	201	23.2257	10.3306
AT5G35160.2	Endomembrane protein 70 protein family	-0.253789	0.0399265	64.9168	5.78	1	2	4	4	0.112022	2	1.82821	0.0881053	2	10.9776	0.0821663	2	10.933	0.0932682	2	42.1383	0.117806	2	6.61402	0.0983714	2	18.1352	0.0875231	2	30.5522	0.099038	2	0.487658	0.0941449	2	16.1115	0.119985	2	12.6668	658	74.5295	7.95752
AT5G62670.1	H(+)-ATPase 11	-0.253693	0.0376705	593.085	21.65	3	9	18	21	0.0924991	7	3.94544	0.113962	7	15.2228	0.0877808	7	11.4351	0.107489	7	12.5093	0.141633	7	10.4603	0.0770602	7	11.0008	0.0907416	6	13.7625	0.0897812	7	6.66805	0.0843752	7	19.4678	0.1339	7	12.4858	956	105.056	6.59521
AT3G47470.1	light-harvesting chlorophyll-protein complex I subunit A4	-0.253665	0.274643	39.02	4.78	1	1	1	1	0.12025	1		0.101717	1		0.0761122	1		0.0948766	1		0.138443	1		0.0915349	1		0.107176	1		0.0770083	1		0.0629834	1		0.1299	1		251	27.7161	6.69775
AT3G23620.1	Ribosomal RNA processing Brix domain protein	-0.253661	0.163404	91.75	4.46	1	1	1	1	0.0923241	1		0.0838693	1		0.110499	1		0.0935207	1		0.157678	1		0.0894622	1		0.0707542	1		0.106485	1		0.0947715	1		0.100636	1		314	35.7049	9.72998
AT2G35820.1	ureidoglycolate hydrolases	-0.253287	0.00127235	129.054	19.27	1	3	3	3	0.0898396	3	4.45352	0.112984	3	2.90197	0.0975628	3	0.426006	0.110493	3	4.134	0.113103	3	7.64593	0.0817705	3	12.8163	0.0755106	3	21.6569	0.0998709	3	4.43962	0.105668	3	4.57742	0.103722	3	1.32608	192	21.2657	6.03662
AT4G29400.1	Protein of unknown function (DUF3531)	-0.252361	0.28878	33.37	3.64	1	1	1	1	0.113293	1		0.137498	1		0.0889035	1		0.0751041	1		0.119616	1		0.0996278	1		0.107134	1		0.107664	1		0.0585429	1		0.0926164	1		302	34.6183	5.41455
AT5G18380.1	Ribosomal protein S5 domain 2-like superfamily protein	-0.251834	0.502305	114.422	30.14	2	3	7	8	0.0746441	4	1.94616	0.137194	4	3.23334	0.0748664	4	4.0784	0.137199	4	2.70553	0.142316	4	2.29377	0.0629469	4	22.0304	0.013276	4	32.8391	0.108459	4	4.13124	0.143019	4	7.85602	0.101616	4	6.91868	146	16.6069	10.1987
AT5G42310.1	Pentatricopeptide repeat (PPR-like) superfamily protein	-0.251404	0.000866956	58.9803	4.23	1	3	3	3	0.0927459	3	9.30816	0.114476	3	7.22359	0.0901035	3	23.8075	0.103181	3	4.95776	0.135107	3	6.57935	0.087009	3	22.993	0.0940073	3	16.6144	0.0957977	3	18.7786	0.0875094	3	5.51485	0.106722	3	2.9185	709	79.9515	7.12256
AT4G16420.1	homolog of yeast ADA2 2B	-0.250952	0.695267	19.13	1.64	1	1	1	1	0.0554665	1		0.100169	1		0.0707108	1		0.0497065	1		0.20988	1		0.0427361	1		0.0245562	1		0.0747599	1		0.0937772	1		0.278237	1		487	56.15	6.63916
AT2G46600.1	Calcium-binding EF-hand family protein	-0.2509	0.472255	90.7973	28.89	1	4	4	4	0.076756	4	9.23557	0.208971	4	1.74786	0.0674043	4	2.78077	0.0868934	4	2.77425	0.0866174	4	9.53799	0.0856627	4	16.4481	0.0556423	4	27.7184	0.112194	4	8.59236	0.096867	4	1.5606	0.126573	4	4.615	135	15.1582	4.41162
AT4G31120.1	SHK1 binding protein 1	-0.250596	0.00288978	160.357	6.85	1	5	5	6	0.0965436	6	8.52993	0.10744	6	5.25587	0.0960786	6	12.8561	0.107708	6	8.02849	0.124491	6	7.78523	0.0845363	6	8.69465	0.0805637	6	5.87627	0.0985099	6	18.7457	0.100311	6	7.12952	0.0967582	6	11.7917	642	71.825	5.51611
AT3G48560.1	chlorsulfuron/imidazolinone resistant 1	-0.250242	0.0146364	496.965	28.21	1	15	15	21	0.0976712	21	20.6196	0.0952351	21	15.4698	0.104522	21	9.97601	0.104235	21	13.4329	0.127512	21	11.1512	0.0862319	21	21.6938	0.0852291	21	19.364	0.097876	21	5.52247	0.0951453	21	11.6298	0.0987895	21	13.619	670	72.5392	6.65381
AT2G47940.1	DEGP protease 2	-0.250092	0.00207544	470.965	29.98	1	17	17	20	0.0871684	20	18.7214	0.113381	20	14.5086	0.0991708	20	16.9079	0.109365	20	13.8755	0.122811	20	11.3522	0.0876956	20	21.5075	0.0782079	20	19.7786	0.102668	20	17.349	0.0943836	20	18.4012	0.101595	20	11.328	607	66.76	6.04932
AT5G20170.1	RNA polymerase II transcription mediators	-0.249705	0.296865	32.14	1.38	1	1	1	1	0.0913734	1		0.0866895	1		0.0969509	1		0.0939122	1		0.162703	1		0.0657236	1		0.0791817	1		0.125463	1		0.120708	1		0.0772946	1		653	73.3583	6.3667
AT3G57180.1	P-loop containing nucleoside triphosphate hydrolases superfamily protein	-0.249663	0.0276194	268.068	20.91	1	11	11	11	0.0864392	11	11.3327	0.104329	11	6.36599	0.103264	11	7.58826	0.111894	11	13.8377	0.136659	11	13.5268	0.0763269	11	21.6038	0.0875524	11	10.7989	0.100674	11	7.95025	0.0869638	11	12.2172	0.10374	11	13.2113	660	73.0417	6.32861
AT5G06870.1	polygalacturonase inhibiting protein 2	-0.249642	0.00692696	170.038	14.85	1	5	5	6	0.104267	6	10.1234	0.121546	6	8.7716	0.0801705	6	23.8933	0.106799	6	10.5394	0.11739	6	5.97552	0.0941574	6	5.53973	0.0758129	6	14.2538	0.0937828	6	8.59799	0.090711	6	9.70897	0.103005	6	3.69043	330	37.0442	8.80713
AT4G38740.1	rotamase CYP 1	-0.249342	0.450215	266.665	59.3	4	4	10	18	0.0684385	6	57.696	0.095764	6	29.4813	0.0941048	6	39.3684	0.108251	6	29.7359	0.131722	6	21.7757	0.0448103	6	13.8868	0.065564	5	65.1967	0.11694	6	7.82016	0.121331	6	18.6198	0.0955272	6	5.96689	172	18.3611	7.81104
AT4G14350.1	AGC (cAMP-dependent, cGMP-dependent and protein kinase C) kinase family protein	-0.249341	0.282587	90.96	10.34	1	2	4	4	0.109561	2	10.576	0.131949	2	17.245	0.113664	2	26.4982	0.0990106	2	2.76608	0.0963612	2	17.5175	0.0372002	2	72.2368	0.0615008	2	164.006	0.109577	2	13.3624	0.102037	2	31.1432	0.104609	2	50.9434	551	63.1399	8.33838
AT5G13020.1	Emsy N Terminus (ENT)/ plant Tudor-like domains-containing protein	-0.249303	0.31594	79.2176	8.06	1	2	3	3	0.066966	2	13.426	0.0984228	2	17.9549	0.145476	2	69.4975	0.0961887	2	15.9091	0.165855	2	59.1113	0.060323	2	67.5194	0.0676159	2	91.8411	0.0664877	2	62.915	0.0997154	2	17.8259	0.075844	2	88.6662	397	43.626	8.60205
AT4G17470.1	alpha/beta-Hydrolases superfamily protein	-0.249042	0.186394	95.8011	10.71	1	4	4	5	0.121325	5	4.45944	0.15256	5	11.2354	0.0816035	5	0.32864	0.100642	5	10.4406	0.135587	5	8.63938	0.0690359	5	9.7518	0.0627151	5	4.92436	0.114845	5	5.22598	0.0938725	5	7.51043	0.0902054	5	5.38508	308	34.1672	5.36377
AT2G32860.2	beta glucosidase 33	-0.248882	0.00380157	56.6539	2.93	1	2	2	2	0.0981248	2	3.53134	0.105355	2	9.45726	0.0915119	2	3.70706	0.101699	2	5.44963	0.116474	2	0.420417	0.0897002	2	8.50379	0.0907555	2	19.159	0.120848	2	10.9233	0.0884531	2	8.72596	0.095366	2	0.816962	614	70.1456	5.10986
AT1G19920.1	Pseudouridine synthase/archaeosine transglycosylase-like family protein	-0.248539	0.00671997	326.373	32.77	1	12	17	20	0.103524	14	11.8985	0.100859	14	13.9824	0.0988367	14	11.1718	0.100038	14	12.3301	0.123101	14	7.13457	0.0829819	14	4.36488	0.0941147	14	11.537	0.100157	14	8.16116	0.0925191	14	11.6315	0.0983096	14	9.07671	476	53.6043	6.60986
AT3G15460.1	Ribosomal RNA processing Brix domain protein	-0.248318	0.15564	22.07	3.49	1	1	1	1	0.0764818	1		0.105894	1		0.10893	1		0.100693	1		0.143804	1		0.104782	1		0.0955193	1		0.0730906	1		0.100487	1		0.0903182	1		315	36.3267	9.61279
AT5G40950.1	ribosomal protein large subunit 27	-0.247963	0.00366735	87.63	13.13	1	2	2	4	0.0880515	4	13.5102	0.102368	4	16.6523	0.0968748	4	7.77783	0.107999	4	8.10891	0.123059	4	16.2241	0.0877383	4	4.97861	0.0920993	4	9.11298	0.0961833	4	13.6764	0.085843	4	11.8952	0.0988882	4	4.90866	198	21.7235	9.94971
AT2G20060.1	Ribosomal protein L4/L1 family	-0.247755	0.0300756	32.96	3.33	1	1	1	1	0.0981051	1		0.0935441	1		0.104672	1		0.110219	1		0.126357	1		0.0850421	1		0.0848921	1		0.103329	1		0.0897971	1		0.104042	1		300	33.2427	10.3013
AT3G15000.1	cobalt ion binding	-0.247751	0.00253305	104.718	6.84	2	3	3	3	0.0856575	3	8.34681	0.106065	3	3.37947	0.0964118	3	3.9972	0.0965712	3	5.08942	0.125455	3	3.12218	0.0979625	3	3.65298	0.0875031	3	4.03865	0.100425	3	9.98926	0.0919347	3	5.54409	0.0992451	3	0.113643	395	42.8429	9.33447
AT1G17360.1	BEST Arabidopsis thaliana protein match is: COP1-interacting protein-related (TAIR:AT1G72410.1); Has 9949 Blast hits to 7480 proteins in 576 species: Archae - 12; Bacteria - 1007; Metazoa - 3636; Fungi - 982; Plants - 444; Viruses - 50; Other Eukaryotes - 3818 (source: NCBI BLink).	-0.247716	0.1158	127.603	7.26	1	7	7	7	0.0912206	7	22.2448	0.1051	7	29.0571	0.100515	7	10.5374	0.0806444	7	26.13	0.124921	7	11.5325	0.084061	7	14.5537	0.104943	7	7.82987	0.092152	7	11.6307	0.0800165	7	4.43135	0.116875	7	27.6214	1061	119.162	6.69775
AT5G64410.1	oligopeptide transporter 4	-0.247585	0.267987	35.03	1.65	1	1	1	1	0.106514	1		0.0903854	1		0.0812499	1		0.0991505	1		0.14978	1		0.0704213	1		0.0825589	1		0.0820009	1		0.0802378	1		0.157701	1		729	81.7391	8.68994
AT4G34620.1	small subunit ribosomal protein 16	-0.247144	0.0101276	126.877	61.95	1	5	5	8	0.0858367	8	15.4781	0.111372	8	5.46482	0.102924	8	5.0776	0.106687	8	11.5442	0.127698	8	11.0236	0.0836868	8	5.29215	0.0927142	8	8.72745	0.108454	8	7.87046	0.0887824	8	5.51461	0.101593	8	13.1625	113	12.6908	9.80322
AT4G29060.1	elongation factor Ts family protein	-0.246825	0.000509193	1891.08	49.95	1	44	44	78	0.0967822	78	23.2393	0.108643	78	14.5975	0.0992023	78	16.7487	0.104486	78	14.7543	0.124719	78	12.4302	0.0900048	78	18.3427	0.0858367	77	18.0747	0.0980936	78	14.3466	0.0953572	78	16.1058	0.0984089	78	12.9704	953	103.718	5.0083
AT5G01220.1	sulfoquinovosyldiacylglycerol 2	-0.246565	0.00205232	184.754	15.88	1	6	6	7	0.0931986	7	15.0315	0.112049	7	15.1768	0.0907059	7	12.3352	0.109431	7	5.56813	0.120597	7	7.67066	0.0759643	7	10.6603	0.0892828	7	4.26194	0.0965991	7	10.2958	0.0991675	7	4.17997	0.0989989	7	6.84862	510	56.5945	8.44092
AT1G06690.1	NAD(P)-linked oxidoreductase superfamily protein	-0.246486	0.00917268	185.514	20.95	1	9	9	9	0.0978226	9	4.52051	0.11935	9	9.16977	0.0935253	9	8.0397	0.100969	9	7.95123	0.116372	9	2.59849	0.0813183	9	5.71894	0.0955401	9	8.35616	0.0836124	9	2.7388	0.100931	9	4.03207	0.107842	9	6.00057	377	41.4715	8.82178
AT3G01120.1	Pyridoxal phosphate (PLP)-dependent transferases superfamily protein	-0.246342	9.83849e-05	261.312	27.89	1	12	12	12	0.0940476	12	15.4608	0.117611	12	10.1731	0.0942314	12	8.69192	0.110526	12	17.8792	0.126187	12	4.30889	0.0811921	12	18.4207	0.088148	12	11.0501	0.100871	12	9.70654	0.0979813	12	12.5142	0.100693	12	12.3557	563	59.8808	6.87354
AT4G12420.1	Cupredoxin superfamily protein	-0.246214	0.00384518	141.303	16.52	1	8	8	8	0.0884027	8	24.3549	0.108316	8	18.908	0.092095	8	15.6563	0.108962	8	8.63255	0.133568	8	10.302	0.0802095	8	20.3991	0.0853579	8	15.9684	0.107775	8	11.6152	0.0973281	8	11.8607	0.104398	8	3.18268	587	65.5963	9.11475
AT5G04600.1	RNA-binding (RRM/RBD/RNP motifs) family protein	-0.245668	0.0040623	28.89	5.41	1	1	1	1	0.0924936	1		0.105726	1		0.0971679	1		0.103973	1		0.134838	1		0.0959927	1		0.081716	1		0.0939505	1		0.0929972	1		0.101146	1		222	25.2465	9.83252
AT5G25980.2	glucoside glucohydrolase 2	-0.245591	0.04607	838.657	36.56	1	19	20	49	0.0955658	43	16.8573	0.11655	43	20.7654	0.0944504	43	11.7372	0.113265	43	24.9265	0.1209	43	18.4858	0.0661211	43	27.9728	0.0875117	42	15.5242	0.109383	43	12.5019	0.103291	43	8.3817	0.0899018	43	16.756	547	62.6921	7.44482
AT2G33840.1	Tyrosyl-tRNA synthetase, class Ib, bacterial/mitochondrial	-0.245537	0.0277186	164.771	18.18	1	6	6	6	0.0966232	6	13.6911	0.119594	6	12.2832	0.101937	6	6.47139	0.115665	6	14.729	0.124402	6	17.8079	0.0730541	6	54.5559	0.0478045	6	151.991	0.107089	6	4.62079	0.107088	6	10.8459	0.0992991	6	8.87051	385	43.8691	6.69775
AT1G32990.1	plastid ribosomal protein l11	-0.245525	0.000414714	308.039	50.9	1	10	10	17	0.0948975	17	27.8361	0.113583	17	9.73493	0.0978066	17	12.0925	0.109233	17	24.5898	0.124948	17	7.7183	0.0873296	17	30.6446	0.081936	16	27.4981	0.101831	17	12.2784	0.0972366	17	16.927	0.100441	17	11.4012	222	23.1336	9.65674
AT5G17310.2	UDP-glucose pyrophosphorylase 2	-0.245396	0.000631069	814.414	56.17	1	12	23	32	0.0928699	17	11.5841	0.124968	17	7.45391	0.0951706	17	9.2564	0.107535	17	13.8974	0.115736	17	5.2093	0.0798658	17	15.5935	0.0875344	17	11.7211	0.0937079	17	10.7416	0.0973455	17	14.6798	0.104581	17	9.15997	470	51.8872	6.01123
AT2G34930.1	disease resistance family protein / LRR family protein	-0.245221	0.0276851	45.0627	2.76	2	3	3	3	0.0904157	3	3.52369	0.108679	3	3.01498	0.0804554	3	4.10932	0.118063	3	14.2324	0.13175	3	9.67295	0.0840801	3	2.92767	0.0692803	3	6.02224	0.0950767	3	7.70516	0.0871086	3	1.28403	0.125586	3	9.36683	905	100.22	8.6167
AT3G49390.1	CTC-interacting domain 10	-0.244983	0.198608	41.69	2.55	1	1	1	1	0.110064	1		0.087089	1		0.109631	1		0.0940462	1		0.131266	1		0.112327	1		0.0846586	1		0.095477	1		0.0727118	1		0.10273	1		353	38.7133	6.78564
AT5G50810.1	translocase inner membrane subunit 8	-0.244939	0.285226	98.06	33.77	1	3	3	4	0.0950927	4	5.07452	0.175307	4	3.4099	0.0856498	4	1.14699	0.120062	4	1.76387	0.147625	4	6.8621	0.042821	4	62.9592	0.0321528	3	119.442	0.10265	4	3.18402	0.10496	4	8.32753	0.12553	4	8.7155	77	8.74398	7.04932
AT5G60860.1	RAB GTPase homolog A1F	-0.244864	0.0547327	164.782	29.95	6	2	7	8	0.0970796	3	3.74059	0.110313	3	0.450737	0.0772265	3	21.1303	0.0968199	3	0.857841	0.143821	3	8.19769	0.0969159	3	5.08202	0.100044	3	7.01648	0.0811093	3	2.5006	0.0662636	3	12.87	0.101992	3	17.5338	217	24.2613	5.94775
AT1G12200.1	Flavin-binding monooxygenase family protein	-0.244785	0.268197	30.81	1.94	1	1	1	1	0.11326	1		0.16127	1		0.0691482	1		0.0945591	1		0.0974643	1		0.0731705	1		0.068981	1		0.104267	1		0.0922346	1		0.125645	1		465	52.9491	5.5415
AT5G67150.1	HXXXD-type acyl-transferase family protein	-0.244637	0.00182211	190.061	23.21	1	9	9	10	0.100517	10	17.2352	0.121502	10	8.34825	0.0922711	10	8.44962	0.100662	10	13.515	0.113834	10	4.44988	0.0851063	10	12.4999	0.0941501	10	12.6716	0.090127	10	6.28747	0.0952025	10	13.1625	0.096611	10	5.97491	448	49.9084	5.5415
AT1G42960.1	expressed protein localized to the inner membrane of the chloroplast.	-0.244529	0.00379293	53.2853	8.33	1	2	2	3	0.0933624	3	1.96407	0.0945535	3	16.8523	0.0964135	3	5.33098	0.0995509	3	1.12951	0.13461	3	0.602144	0.0872684	3	33.9067	0.0967121	3	17.4133	0.0917397	3	8.61478	0.0989491	3	1.22225	0.103917	3	4.14955	168	17.8183	8.42627
AT5G42960.1	unknown protein; FUNCTIONS IN: molecular_function unknown; INVOLVED IN: biological_process unknown; LOCATED IN: mitochondrion, chloroplast, plastid, chloroplast envelope; EXPRESSED IN: 24 plant structures; EXPRESSED DURING: 13 growth stages; BEST Arabidopsis thaliana protein match is: unknown protein (TAIR:AT1G45170.1); Has 30201 Blast hits to 17322 proteins in 780 species: Archae - 12; Bacteria …	-0.244481	0.128024	125.013	23.94	1	4	5	5	0.0924881	4	7.37642	0.120865	4	15.8666	0.0845804	4	13.4989	0.105622	4	12.0554	0.131477	4	21.0297	0.103098	4	19.8125	0.0980322	4	12.4284	0.0705994	4	8.69356	0.0914519	4	12.1894	0.125062	4	12.8626	213	23.3959	9.20264
AT1G01090.1	pyruvate dehydrogenase E1 alpha	-0.244401	0.0307068	494.068	40.42	1	18	18	22	0.094386	22	18.9129	0.102766	22	6.96965	0.111871	22	12.07	0.107055	22	17.7934	0.124511	22	11.5626	0.0808178	22	16.9036	0.0865127	21	7.48507	0.102744	22	11.4872	0.088386	22	18.6344	0.099577	22	14.8536	428	47.1439	7.48877
AT5G06690.2	WCRKC thioredoxin 1	-0.244347	0.0116269	48.615	7.48	1	2	2	2	0.0809595	2	9.30069	0.126395	2	17.8187	0.0950462	2	10.8028	0.101752	2	17.7729	0.125288	2	10.6692	0.0799989	2	24.9768	0.0973468	2	32.9037	0.0915248	2	6.71867	0.101068	2	5.69064	0.094684	2	3.56165	214	24.6488	9.30518
AT1G19740.1	ATP-dependent protease La (LON) domain protein	-0.244318	0.697424	25.2354	7.91	1	1	2	2	0.0243251	1		0.154671	1		0.0684138	1		0.116618	1		0.175804	1		0.0634761	1		0.0415274	1		0.158616	1		0.0417338	1		0.154816	1		278	31.3512	8.14795
AT1G12230.2	Aldolase superfamily protein	-0.244279	0.00776034	469.817	29.74	1	13	13	16	0.0925695	16	13.5416	0.108121	16	10.6509	0.0954465	16	6.22995	0.109168	16	11.5866	0.129001	16	8.03087	0.0788306	16	14.7016	0.0817594	16	11.8862	0.1081	16	8.05054	0.0934303	16	12.5153	0.100886	16	15.5806	427	46.4981	7.78174
AT1G67830.1	alpha-fucosidase 1	-0.244277	0.0203811	32.71	5.65	1	2	2	2	0.0910229	2	5.85111	0.0990436	2	13.1714	0.101516	2	1.84037	0.102128	2	17.6802	0.121851	2	3.23644	0.0848755	2	4.5887	0.0749967	2	49.1302	0.110201	2	16.2551	0.0912526	2	10.887	0.116899	2	11.4032	372	40.436	8.07471
AT5G11330.1	FAD/NAD(P)-binding oxidoreductase family protein	-0.243996	0.0321064	254.67	27.7	1	8	8	8	0.0960136	8	15.4576	0.140687	8	9.79624	0.0935206	8	6.69747	0.0877036	8	21.6842	0.110685	8	15.8581	0.0834473	8	31.2489	0.0955343	8	11.0847	0.0868571	8	12.7048	0.0991762	8	20.2574	0.105449	8	10.6057	408	45.7353	5.26221
AT1G73660.1	protein tyrosine kinase family protein	-0.243922	0.00285653	43.0042	2.23	2	1	3	3	0.095991	1		0.118144	1		0.0958932	1		0.106923	1		0.114171	1		0.0924305	1		0.0840846	1		0.086282	1		0.0929146	1		0.113166	1		1030	112.136	6.16357
AT2G17360.1	Ribosomal protein S4 (RPS4A) family protein	-0.24367	0.0708406	378.007	55.94	2	1	15	23	0.101552	1		0.112574	1		0.109786	1		0.0846378	1		0.123567	1		0.108062	1		0.0827114	1		0.0890755	1		0.0913448	1		0.0966903	1		261	29.7842	10.1694
AT3G14160.1	2-oxoglutarate-dependent dioxygenase family protein	-0.243417	0.0215156	76.4592	9.01	1	3	3	3	0.0818305	3	31.1404	0.121527	3	11.4944	0.0886752	3	3.30128	0.0945384	3	17.5504	0.124473	3	8.8755	0.0616819	3	81.2378	0.0822276	3	11.7768	0.0904327	3	4.29284	0.127865	3	24.7935	0.0931998	3	14.5338	455	49.7549	8.71924
AT3G58610.1	ketol-acid reductoisomerase	-0.242826	0.00467851	714.852	33.5	1	16	16	26	0.0855022	26	23.1356	0.116221	26	17.3124	0.0989388	26	13.6095	0.107152	26	27.5699	0.134583	26	19.1953	0.0763458	26	25.8219	0.0868804	25	24.0086	0.100494	26	14.6011	0.10314	26	16.1087	0.106046	26	11.1743	591	63.7724	6.80029
AT2G44160.1	methylenetetrahydrofolate reductase 2	-0.242771	0.00416251	439.561	25.76	1	11	16	20	0.100188	13	12.5987	0.111931	13	7.95136	0.0999362	13	10.9497	0.102142	13	6.2559	0.121083	13	8.4168	0.08326	13	10.9016	0.0851445	13	13.4836	0.104086	13	4.88972	0.0916678	13	9.36649	0.0954898	13	8.76573	594	66.7594	5.50342
AT1G75840.1	RAC-like GTP binding protein 5	-0.24264	0.216084	22.59	4.08	1	1	1	1	0.11206	1		0.0919628	1		0.107828	1		0.0872078	1		0.128554	1		0.0770468	1		0.0917232	1		0.0899399	1		0.074137	1		0.139541	1		196	21.7634	9.21729
AT4G35250.1	NAD(P)-binding Rossmann-fold superfamily protein	-0.242571	0.0091305	448.492	30.38	1	12	12	17	0.0991004	17	6.82996	0.132649	17	17.8011	0.0870036	17	6.17397	0.101716	17	18.0277	0.125057	17	8.74254	0.0765361	17	19.3844	0.0886753	17	25.8708	0.0925728	17	11.6687	0.107946	17	11.6506	0.101715	17	8.62619	395	43.6957	8.42627
AT5G24060.2	Pentatricopeptide repeat (PPR) superfamily protein	-0.242517	0.0283048	0	2.43	1	1	1	1	0.0899935	1		0.102828	1		0.11286	1		0.105617	1		0.120028	1		0.0878808	1		0.0846498	1		0.0848496	1		0.099372	1		0.111922	1		494	55.2399	4.71631
AT4G01150.1	unknown protein; FUNCTIONS IN: molecular_function unknown; INVOLVED IN: biological_process unknown; LOCATED IN: thylakoid, chloroplast thylakoid membrane, chloroplast, plastoglobule, chloroplast envelope; EXPRESSED IN: 23 plant structures; EXPRESSED DURING: 14 growth stages; BEST Arabidopsis thaliana protein match is: unknown protein (TAIR:AT4G38100.1); Has 323 Blast hits to 323 proteins in 59 sp…	-0.2424	0.127868	175.96	24.39	1	6	6	6	0.113079	6	6.24889	0.108393	6	25.6024	0.0842946	6	5.81598	0.0886822	6	5.51395	0.132767	6	2.77051	0.0923869	6	0.97204	0.11536	6	8.51136	0.0840536	6	2.79852	0.0672018	6	8.48765	0.108086	6	18.0999	164	17.6865	9.17334
AT3G18890.1	NAD(P)-binding Rossmann-fold superfamily protein	-0.242366	0.0195073	455.094	28.71	1	17	17	18	0.110946	18	12.7755	0.110817	18	13.248	0.0967623	18	6.38287	0.0953405	18	13.9179	0.115993	18	15.1328	0.0872599	18	14.2214	0.0980201	18	13.608	0.0905555	18	7.35825	0.088422	18	9.2734	0.113879	18	11.2537	641	68.2995	8.104
AT5G18660.1	NAD(P)-binding Rossmann-fold superfamily protein	-0.242297	0.0305459	133.283	23.5	1	8	8	8	0.0982462	8	22.6865	0.0951031	8	9.244	0.0998707	8	3.63449	0.0998108	8	8.00751	0.135318	8	9.19251	0.0940978	8	8.80617	0.0875188	8	18.2363	0.0955146	8	26.6591	0.0906788	8	12.0186	0.100459	8	6.65483	417	45.8638	7.56201
AT3G55310.1	NAD(P)-binding Rossmann-fold superfamily protein	-0.242094	0.00711848	41.68	6.81	3	2	2	2	0.0933027	2	12.2029	0.105627	2	9.19119	0.0788563	2	8.997	0.116235	2	1.83164	0.11673	2	3.76946	0.0779897	2	15.5115	0.092115	2	18.9005	0.0986063	2	8.42616	0.112043	2	17.089	0.105736	2	0.214672	279	30.0757	7.98682
AT3G11450.1	DnaJ domain ;Myb-like DNA-binding domain	-0.241939	0.00223564	147.375	12.83	1	6	9	9	0.0975708	6	17.6301	0.115971	6	7.77505	0.100442	6	3.69604	0.104994	6	21.1881	0.118876	6	9.02963	0.0780768	6	34.6341	0.0823827	6	13.0532	0.103889	6	5.24881	0.0938456	6	9.21553	0.10609	6	9.54699	647	73.9448	8.49951
AT3G24200.2	FAD/NAD(P)-binding oxidoreductase family protein	-0.241722	0.000507973	187.153	15.98	1	6	6	6	0.0834368	6	38.8793	0.120638	6	5.54764	0.0974336	6	10.9213	0.0996476	6	12.3275	0.126829	6	22.4598	0.0897585	6	18.9478	0.075964	6	44.7574	0.100207	6	20.3427	0.0952021	6	20.0764	0.103505	6	10.1062	507	55.2522	7.95752
AT4G01310.1	Ribosomal L5P family protein	-0.241663	0.00126627	446.054	46.56	1	12	12	17	0.0990059	17	12.624	0.107241	17	12.1575	0.0982909	17	9.60348	0.110174	17	13.7384	0.12474	17	9.00075	0.0841594	17	19.3096	0.0872073	16	27.1392	0.100537	17	9.57879	0.0970973	17	6.97772	0.10177	17	10.3632	262	28.3261	9.99365
AT2G38140.1	plastid-specific ribosomal protein 4	-0.241613	0.084883	41.97	15.25	1	2	2	2	0.0846838	2	2.72031	0.0993218	2	30.136	0.103063	2	11.0907	0.0998784	2	13.8127	0.128378	2	1.89137	0.105516	2	17.8786	0.103033	2	25.6817	0.105414	2	9.87649	0.0782068	2	13.2162	0.0868394	2	8.89951	118	12.7756	10.1548
AT2G45740.1	peroxin 11D	-0.241461	0.437972	41.0044	9.32	1	2	2	2	0.121545	2	7.89441	0.10556	2	12.2487	0.0698813	2	20.6859	0.0882778	2	8.21561	0.127101	2	7.67111	0.118861	2	5.96194	0.111901	2	2.48009	0.0529624	2	13.9932	0.0748898	2	1.48117	0.127017	2	7.30143	236	25.9271	9.96436
AT5G20600.1	FUNCTIONS IN: molecular_function unknown; INVOLVED IN: rRNA processing; LOCATED IN: preribosome, small subunit precursor; EXPRESSED IN: 22 plant structures; EXPRESSED DURING: 13 growth stages; CONTAINS InterPro DOMAIN/s: Nucleolar, Nop52 (InterPro:IPR010301); Has 543 Blast hits to 530 proteins in 201 species: Archae - 0; Bacteria - 10; Metazoa - 211; Fungi - 164; Plants - 46; Viruses - 0; Other E…	-0.240889	0.0288836	38.0111	5.08	1	2	2	2	0.0919576	2	6.75659	0.11612	2	7.9919	0.105205	2	12.8143	0.115577	2	3.40508	0.119508	2	9.71635	0.0567494	2	82.1056	0.0614396	2	39.3686	0.107136	2	8.24915	0.106321	2	13.979	0.109597	2	1.97397	532	59.9518	9.49561
AT4G20840.1	FAD-binding Berberine family protein	-0.240404	0.00230862	150.35	14.47	1	6	7	7	0.0923977	6	9.10192	0.127325	6	13.3173	0.0954432	6	5.56392	0.097007	6	7.24754	0.110471	6	18.2997	0.0828761	6	25.2682	0.09305	6	6.13652	0.0934984	6	17.8814	0.0903606	6	4.51176	0.0976458	6	11.2056	539	60.1058	8.99756
AT5G57040.1	Lactoylglutathione lyase / glyoxalase I family protein	-0.240321	0.0224976	66.5479	17.77	1	2	2	2	0.103411	2	3.3601	0.128253	2	20.212	0.0934532	2	14.1924	0.10714	2	10.4636	0.111392	2	16.6597	0.0635006	2	62.7065	0.0380441	2	311.135	0.100011	2	2.47945	0.113704	2	17.4231	0.110128	2	11.7048	197	22.2335	8.57275
AT3G15520.1	Cyclophilin-like peptidyl-prolyl cis-trans isomerase family protein	-0.239961	9.75091e-05	356.646	22.75	1	10	10	12	0.0932385	12	12.7358	0.119814	12	14.4425	0.0917246	12	7.36038	0.105905	12	7.09153	0.115189	12	10.0739	0.0827628	12	19.5512	0.0872997	12	9.11322	0.0967208	12	10.5133	0.0956272	12	9.53161	0.100081	12	6.8407	466	50.4514	7.06396
AT4G33420.1	Peroxidase superfamily protein	-0.239706	0.0232325	136.228	15.38	1	4	4	4	0.102281	4	10.262	0.110307	4	3.64639	0.0990187	4	4.09447	0.0991564	4	2.73177	0.136635	4	8.09046	0.0685136	4	13.5487	0.0903765	4	8.78081	0.0888136	4	10.6007	0.0942976	4	5.43505	0.116972	4	5.51406	325	35.9518	8.26514
AT5G16470.1	zinc finger (C2H2 type) family protein	-0.239597	0.0201468	62.6269	27.88	2	4	4	4	0.091888	4	8.61153	0.112295	4	0.903586	0.100412	4	4.26795	0.107324	4	3.82772	0.124612	4	1.70991	0.0839322	4	7.91267	0.0724465	4	7.84068	0.111566	4	5.06047	0.0958927	4	9.62241	0.0970663	4	4.02544	104	11.232	9.83252
AT2G18040.1	peptidylprolyl cis/trans isomerase, NIMA-interacting 1	-0.239548	0.0177801	212.721	70.59	1	9	9	10	0.0909871	10	24.3979	0.111946	10	13.0022	0.0943498	10	16.5262	0.109666	10	12.9996	0.119868	10	20.3468	0.0805714	10	26.2641	0.0804503	10	11.327	0.11003	10	10.0878	0.0977586	10	9.53001	0.0958091	10	7.92996	119	13.0068	9.08545
AT3G27240.1	Cytochrome C1 family	-0.239459	0.0897237	223.683	28.01	1	1	5	8	0.0894782	3	18.071	0.0977102	3	37.9639	0.065264	3	16.3019	0.0604638	3	3.69025	0.104104	3	0.398077	0.132874	3	9.65995	0.131184	3	14.6237	0.0751407	3	0.197211	0.0809435	3	13.1255	0.134585	3	45.4407	307	33.6289	6.12549
AT4G29510.1	arginine methyltransferase 11	-0.239297	0.000959058	242.944	19.23	1	6	6	11	0.0885915	9	15.9451	0.109843	9	15.7474	0.0984235	9	2.0898	0.104569	9	9.7081	0.125557	9	3.94299	0.0955435	9	28.9897	0.0817904	9	15.6649	0.100883	9	7.30286	0.0930014	9	20.7716	0.10425	9	16.6688	390	43.8655	4.97021
AT5G65840.1	Thioredoxin superfamily protein	-0.239219	0.0213545	226.675	17.45	1	5	5	6	0.099503	6	5.64058	0.117766	6	3.48268	0.0983587	6	2.34725	0.0961903	6	10.521	0.116366	6	7.53221	0.0875822	6	7.06814	0.104747	6	7.0186	0.0844342	6	7.57964	0.0979896	6	11.1642	0.0951831	6	11.3005	275	29.8643	8.27979
AT1G51100.1	unknown protein; FUNCTIONS IN: molecular_function unknown; INVOLVED IN: biological_process unknown; LOCATED IN: chloroplast, chloroplast stroma; EXPRESSED IN: 22 plant structures; EXPRESSED DURING: 13 growth stages; Has 26 Blast hits to 26 proteins in 9 species: Archae - 0; Bacteria - 0; Metazoa - 0; Fungi - 0; Plants - 26; Viruses - 0; Other Eukaryotes - 0 (source: NCBI BLink).	-0.239133	0.00699744	168.693	29.86	1	6	6	7	0.100383	7	6.55852	0.106083	7	7.68678	0.0941382	7	6.38256	0.105842	7	9.78818	0.12431	7	9.50359	0.0904429	7	1.73183	0.0942213	7	10.5293	0.100139	7	5.8174	0.088877	7	7.13757	0.0962234	7	2.71279	211	24.1457	9.31982
AT1G73090.2	unknown protein; FUNCTIONS IN: molecular_function unknown; INVOLVED IN: biological_process unknown; EXPRESSED IN: 21 plant structures; EXPRESSED DURING: 12 growth stages.	-0.238999	0.0609711	47.36	7.19	1	2	2	2	0.086836	2	10.8308	0.106891	2	4.93032	0.099054	2	12.2877	0.10399	2	9.50124	0.129572	2	4.39587	0.0701148	2	30.6881	0.0712282	2	9.06884	0.104075	2	5.58941	0.113933	2	31.3713	0.107418	2	28.4099	334	38.0473	7.23975
AT5G35170.1	adenylate kinase family protein	-0.238841	0.186365	457.818	23.3	1	13	15	22	0.104104	20	13.2677	0.12555	20	10.6845	0.0763617	20	17.9503	0.0979051	20	13.0592	0.132521	20	10.2027	0.0851344	20	15.3924	0.110953	20	9.0604	0.0671213	20	14.3652	0.0947569	20	19.1958	0.110992	20	19.8964	588	65.697	8.68994
AT1G62960.1	ACC synthase 10	-0.23875	0.246016	90.97	7	1	5	5	5	0.110745	5	15.7086	0.136065	5	4.66764	0.0784722	5	1.34696	0.118272	5	18.2199	0.12923	5	21.3384	0.0753648	5	9.45371	0.0803156	5	23.1376	0.0935464	5	21.0556	0.0812863	5	65.4904	0.118525	5	42.3281	557	60.9776	7.06396
AT3G58470.1	nucleic acid binding;methyltransferases	-0.238694	0.00492273	64.14	11.29	1	1	1	1	0.0932903	1		0.113363	1		0.09548	1		0.105252	1		0.122857	1		0.0877446	1		0.0744909	1		0.096917	1		0.0961762	1		0.11443	1		248	27.995	4.69092
AT3G20270.1	lipid-binding serum glycoprotein family protein	-0.238517	0.406869	0	0.97	1	1	1	1	0.111736	1		0.152284	1		0.0792684	1		0.0644962	1		0.122069	1		0.057384	1		0.0620607	1		0.122763	1		0.107541	1		0.120398	1		722	80.4969	7.03467
AT5G17000.1	Zinc-binding dehydrogenase family protein	-0.238269	0.20618	98.5707	20	5	3	7	7	0.108786	3	6.47654	0.143444	3	1.13676	0.0798342	3	1.90272	0.0796244	3	2.39465	0.103959	3	12.6992	0.0791589	3	1.62509	0.11082	3	9.09758	0.0866778	3	11.6918	0.103824	3	7.882	0.112435	3	3.01241	345	38.0912	6.93213
AT5G10300.1	methyl esterase 5	-0.237698	0.109753	62.33	7.75	1	2	2	2	0.0877672	2	2.87206	0.164477	2	8.31766	0.0781337	2	14.6516	0.0772243	2	6.80753	0.116449	2	16.6971	0.0972253	2	26.9432	0.0938171	2	34.0061	0.0857966	2	1.85449	0.0934865	2	2.50722	0.0997187	2	15.2629	258	29.1977	6.07471
AT4G34920.1	PLC-like phosphodiesterases superfamily protein	-0.23758	0.000300555	134.418	24.84	1	8	8	10	0.0968927	10	13.5005	0.125579	10	13.9858	0.0886979	10	9.94533	0.103557	10	18.0806	0.121894	10	6.32893	0.0847489	10	8.00289	0.0905247	10	11.86	0.0893005	10	12.061	0.0992162	10	12.2446	0.105295	10	7.90767	318	36.3777	6.02393
AT1G64980.1	Nucleotide-diphospho-sugar transferases superfamily protein	-0.237294	0.00619678	119.48	16.22	1	4	4	5	0.104724	5	26.4101	0.0981134	5	15.0712	0.100317	5	4.33367	0.105433	5	10.8176	0.121643	5	9.25191	0.0889703	5	13.156	0.0860876	5	10.4805	0.10183	5	7.78482	0.0932195	5	8.68409	0.105011	5	5.15073	259	30.1967	5.66846
AT5G54960.1	pyruvate decarboxylase-2	-0.236938	0.0543488	227.567	18.12	4	10	10	10	0.0876526	10	20.4943	0.14932	10	8.93309	0.0824528	10	25.7243	0.101545	10	20.888	0.12045	10	7.95819	0.0837308	10	14.76	0.0820907	10	12.835	0.0925363	10	17.9298	0.106265	10	6.16284	0.11335	10	13.599	607	65.776	5.96045
AT5G16390.1	chloroplastic acetylcoenzyme A carboxylase 1	-0.236696	0.00387669	310.889	23.93	1	6	8	13	0.0944435	11	17.5776	0.106871	11	12.8941	0.0941201	11	10.6347	0.0953458	11	16.0713	0.118599	11	16.185	0.0768584	11	27.7677	0.0796134	11	33.8428	0.100513	11	11.9778	0.0919115	11	16.3752	0.0941374	11	13.0501	280	29.5943	9.05615
AT1G68660.1	Ribosomal protein L12/ ATP-dependent Clp protease adaptor protein ClpS family protein	-0.236504	0.0871968	19.32	6.29	1	1	1	1	0.108553	1		0.122422	1		0.0889786	1		0.0922926	1		0.118896	1		0.101449	1		0.104415	1		0.0849775	1		0.0804733	1		0.0975427	1		159	16.9897	8.35303
AT1G17850.2	Rhodanese/Cell cycle control phosphatase superfamily protein	-0.236329	0.1011	101.925	10.49	1	4	4	4	0.0924354	4	4.60525	0.0901992	4	13.6992	0.10869	4	20.2078	0.104966	4	5.32012	0.132992	4	6.13138	0.0975177	4	8.61554	0.0706666	4	25.8963	0.113872	4	7.40727	0.0799205	4	9.51656	0.0969274	4	5.90357	448	50.8175	7.66455
AT1G29900.1	carbamoyl phosphate synthetase B	-0.236301	5.88394e-06	970.726	28.48	1	32	32	42	0.0923952	42	19.512	0.117469	42	8.43133	0.0955708	42	9.56546	0.101467	42	14.3118	0.126468	42	13.1096	0.0846911	42	17.7502	0.0839072	42	16.3643	0.0960659	42	9.38035	0.098528	42	11.2972	0.103277	42	16.0759	1187	129.874	5.73193
AT1G44446.1	Pheophorbide a oxygenase family protein with Rieske [2Fe-2S] domain	-0.235966	0.0444514	107.952	13.81	1	7	7	7	0.0860523	7	10.0906	0.102009	7	4.11	0.108316	7	10.2772	0.105408	7	6.77057	0.134862	7	2.21966	0.0845622	7	7.64909	0.0841398	7	18.0552	0.0947345	7	13.5755	0.102592	7	11.64	0.107359	7	8.29556	536	60.2922	7.86963
AT1G35780.1	unknown protein; BEST Arabidopsis thaliana protein match is: unknown protein (TAIR:AT1G78150.2); Has 145 Blast hits to 144 proteins in 16 species: Archae - 0; Bacteria - 0; Metazoa - 0; Fungi - 0; Plants - 145; Viruses - 0; Other Eukaryotes - 0 (source: NCBI BLink).	-0.235872	0.198838	145.507	27.27	1	4	6	6	0.0956449	4	14.6401	0.0881785	4	4.36007	0.0963393	4	17.1575	0.110912	4	3.92025	0.138116	4	5.09327	0.0920477	4	70.5892	0.0730924	4	33.2998	0.108805	4	20.9106	0.0878746	4	6.41213	0.105162	4	10.7488	286	31.0516	6.94678
AT4G32915.1	FUNCTIONS IN: molecular_function unknown; INVOLVED IN: regulation of translational fidelity; LOCATED IN: chloroplast; EXPRESSED IN: 22 plant structures; EXPRESSED DURING: 13 growth stages; CONTAINS InterPro DOMAIN/s: Glu-tRNAGln amidotransferase, C subunit (InterPro:IPR003837); Has 30201 Blast hits to 17322 proteins in 780 species: Archae - 12; Bacteria - 1396; Metazoa - 17338; Fungi - 3422; Plan…	-0.235863	0.147763	123.665	26.45	1	3	3	4	0.0952947	4	3.56854	0.167212	4	14.9734	0.0808307	4	14.7051	0.104364	4	16.7554	0.10299	4	4.93039	0.0788828	4	23.6355	0.0749107	4	43.0668	0.0837302	4	17.2988	0.105889	4	13.3419	0.101811	4	8.03107	155	17.5079	7.86963
AT1G72160.1	Sec14p-like phosphatidylinositol transfer family protein	-0.23579	0.0149579	300.617	18.98	1	8	10	13	0.105535	9	10.6337	0.136262	9	4.31183	0.0881562	9	7.92769	0.0980409	9	4.32551	0.113477	9	9.96687	0.083456	9	13.2911	0.0923358	9	3.14764	0.0990695	9	5.15652	0.0892257	9	14.1099	0.102923	9	8.56887	490	56.0696	5.30029
AT2G47400.1	CP12 domain-containing protein 1	-0.235609	0.0022734	500.17	57.26	2	4	5	18	0.104459	15	11.2118	0.119221	15	31.61	0.0972996	15	27.0161	0.0992987	15	41.5527	0.12483	15	26.4601	0.0815506	15	27.3713	0.0926244	13	26.4275	0.104825	14	30.5404	0.10202	15	30.5108	0.110725	15	21.3652	124	13.4786	4.93213
AT5G48335.1	unknown protein; FUNCTIONS IN: molecular_function unknown; INVOLVED IN: biological_process unknown; LOCATED IN: chloroplast; BEST Arabidopsis thaliana protein match is: unknown protein (TAIR:AT3G07580.1); Has 35333 Blast hits to 34131 proteins in 2444 species: Archae - 798; Bacteria - 22429; Metazoa - 974; Fungi - 991; Plants - 531; Viruses - 0; Other Eukaryotes - 9610 (source: NCBI BLink).	-0.235463	0.0526409	60.51	8.77	1	1	1	1	0.072707	1		0.11927	1		0.100907	1		0.102613	1		0.137963	1		0.0823172	1		0.0864985	1		0.10694	1		0.0874626	1		0.103321	1		114	12.7731	9.30518
AT3G10850.1	Metallo-hydrolase/oxidoreductase superfamily protein	-0.235462	0.0680678	175.595	30.62	1	7	7	7	0.0948786	7	59.7116	0.138206	7	24.0862	0.0894559	7	9.2395	0.0948796	7	28.4947	0.119568	7	17.0166	0.0597764	7	84.6903	0.0674993	7	42.6153	0.102048	7	20.4842	0.10494	7	20.3746	0.104463	7	16.8062	258	28.7735	6.37939
AT2G23770.1	protein kinase family protein / peptidoglycan-binding LysM domain-containing protein	-0.235436	0.02112	28.26	1.63	1	1	1	1	0.0919867	1		0.12293	1		0.0838995	1		0.109909	1		0.122497	1		0.0863659	1		0.084468	1		0.0833462	1		0.111631	1		0.102966	1		612	66.5767	5.46533
AT5G16570.1	glutamine synthetase 1;4	-0.235155	0.0272437	462.805	19.38	1	2	8	15	0.0861532	2	9.02564	0.119793	2	2.16174	0.0907434	2	15.6488	0.0935761	2	5.20302	0.120179	2	2.92986	0.0899929	2	3.01762	0.0981905	2	7.17855	0.0846444	2	1.04761	0.110776	2	4.5816	0.104754	2	10.3915	356	38.9624	5.2876
AT1G60550.1	enoyl-CoA hydratase/isomerase D	-0.234903	0.000747072	223.157	28.19	1	10	10	11	0.0934809	11	11.8158	0.117169	11	8.61162	0.0936369	11	5.98421	0.108318	11	11.6243	0.11861	11	6.22064	0.084082	11	14.1935	0.0816377	11	10.1318	0.104302	11	8.50987	0.0936733	11	9.60663	0.100211	11	12.9216	337	37.0328	7.25439
AT1G18500.1	methylthioalkylmalate synthase-like 4	-0.234731	0.0279472	567.506	31.38	1	5	17	22	0.0866812	5	13.0915	0.0981578	5	31.8167	0.105722	5	10.6199	0.0944053	5	16.0978	0.144135	5	16.5262	0.0875243	5	12.8736	0.0848861	4	11.809	0.108472	5	20.7327	0.0998024	5	8.38615	0.101666	5	5.34841	631	68.6332	6.59521
AT1G67870.1	glycine-rich protein	-0.234378	0.204269	57.41	3.58	1	1	1	1	0.102467	1		0.121284	1		0.106326	1		0.0882904	1		0.10968	1		0.0840344	1		0.12871	1		0.0791772	1		0.0834052	1		0.0966263	1		279	30.9202	8.23584
AT4G24270.2	EMBRYO DEFECTIVE 140	-0.234346	0.0698321	52.5216	3.43	1	3	3	3	0.0872211	3	6.92921	0.0974881	3	36.7299	0.0976989	3	5.11241	0.0997068	3	16.7143	0.137326	3	3.53508	0.098306	3	12.4065	0.110467	3	17.8292	0.0778424	3	35.3364	0.0876441	3	10.0194	0.103133	3	23.6448	817	92.8134	5.75732
AT5G13770.1	Pentatricopeptide repeat (PPR-like) superfamily protein	-0.234318	0.0656475	41.79	1.48	1	1	1	1	0.0892563	1		0.118394	1		0.111929	1		0.104455	1		0.106787	1		0.100917	1		0.0949963	1		0.0853041	1		0.0841885	1		0.103774	1		609	69.4642	8.88037
AT4G35100.1	plasma membrane intrinsic protein 3	-0.234274	0.0951435	96.09	19.64	3	4	4	4	0.0968544	4	17.8611	0.104128	4	2.20704	0.0786148	4	9.90052	0.106812	4	13.0202	0.147126	4	4.76506	0.0890245	4	12.4198	0.095479	4	8.32038	0.0811793	4	5.24747	0.0846941	4	7.28548	0.110294	4	7.00023	280	29.7235	8.80713
AT4G02620.1	vacuolar ATPase subunit F family protein	-0.234242	0.0128533	127.146	32.81	1	5	5	5	0.0902668	5	30.2254	0.139242	5	8.69988	0.0893181	5	5.67391	0.0943346	5	9.09282	0.116914	5	8.37221	0.0945938	5	25.3562	0.0943051	5	11.8699	0.0873218	5	6.77673	0.0979927	5	5.92791	0.101192	5	2.48948	128	14.2504	6.56592
AT1G49975.1	INVOLVED IN: photosynthesis; LOCATED IN: photosystem I, chloroplast, thylakoid membrane; EXPRESSED IN: 20 plant structures; EXPRESSED DURING: 13 growth stages; CONTAINS InterPro DOMAIN/s: Photosystem I reaction centre subunit N (InterPro:IPR008796); Has 34 Blast hits to 34 proteins in 14 species: Archae - 0; Bacteria - 0; Metazoa - 0; Fungi - 0; Plants - 34; Viruses - 0; Other Eukaryotes - 0 (sou…	-0.234032	0.120963	69.5862	10.08	1	2	2	2	0.0993606	2	9.59263	0.166913	2	4.18722	0.0855195	2	15.3642	0.0913718	2	4.87362	0.115492	2	0.34348	0.0884645	2	5.45832	0.0855243	2	5.87843	0.0856745	2	14.1301	0.0965158	2	4.22699	0.0837737	2	5.70952	129	14.7207	9.62744
AT3G18600.1	P-loop containing nucleoside triphosphate hydrolases superfamily protein	-0.233964	0.0688298	94.4735	7.92	1	5	5	5	0.0972467	5	10.964	0.0848773	5	14.2949	0.104894	5	15.7744	0.0999928	5	24.0249	0.127981	5	10.2242	0.0843579	5	7.32529	0.0827779	5	23.9153	0.0967781	5	31.0914	0.0878669	5	4.31235	0.112609	5	9.09135	568	63.7767	9.24658
AT3G12010.1	FUNCTIONS IN: molecular_function unknown; INVOLVED IN: biological_process unknown; EXPRESSED IN: sperm cell, cultured cell; CONTAINS InterPro DOMAIN/s: Colon cancer-associated Mic1-like (InterPro:IPR009755); Has 30201 Blast hits to 17322 proteins in 780 species: Archae - 12; Bacteria - 1396; Metazoa - 17338; Fungi - 3422; Plants - 5037; Viruses - 0; Other Eukaryotes - 2996 (source: NCBI BLink).	-0.233896	0.11754	90.6979	4.69	1	3	3	3	0.0799851	3	7.15338	0.110694	3	26.8648	0.0959848	3	1.51212	0.118376	3	23.9165	0.0832842	3	27.2152	0.076738	3	23.7549	0.0696673	3	22.2391	0.0888251	3	3.74939	0.126882	3	35.3472	0.132983	3	13.897	682	76.3639	5.77002
AT2G31340.1	embryo defective 1381	-0.233881	0.57498	30.39	2.33	1	1	1	1	0.0613567	1		0.118368	1		0.0701021	1		0.152713	1		0.110648	1		0.0370958	1		0.0602995	1		0.158804	1		0.11237	1		0.118242	1		559	64.3409	8.06006
AT2G27360.1	GDSL-like Lipase/Acylhydrolase superfamily protein	-0.233529	0.631843	0	2.54	1	1	1	1	0.0800591	1		0.135686	1		0.0541232	1		0.109088	1		0.11745	1		0.051926	1		0.0289747	1		0.112634	1		0.149926	1		0.160134	1		394	43.8254	5.30029
AT5G14740.1	carbonic anhydrase 2	-0.23343	0.000395417	1735.91	54.38	1	9	19	97	0.0916674	31	13.3198	0.121263	31	9.79457	0.0940873	31	12.5339	0.109595	31	18.0347	0.118	31	14.5548	0.0828344	31	22.6445	0.0828611	29	14.0928	0.0940054	31	13.97	0.0991559	31	13.0023	0.109731	31	9.72517	331	36.5915	7.40088
AT5G06530.2	ABC-2 type transporter family protein	-0.233332	0.0996807	41.7683	2	8	1	2	2	0.109219	1		0.118327	1		0.0885098	1		0.0839395	1		0.131554	1		0.0870111	1		0.101835	1		0.0885305	1		0.0769295	1		0.114144	1		751	82.8786	9.20264
AT2G31810.1	ACT domain-containing small subunit of acetolactate synthase protein	-0.233174	0.00519578	389.331	36.86	1	15	16	16	0.0857878	15	21.7415	0.11158	15	10.4142	0.0925212	15	5.04388	0.0996062	15	10.547	0.133374	15	8.81544	0.0836201	15	12.2391	0.0782487	15	9.88228	0.105674	15	15.3169	0.0984317	15	17.3353	0.107181	15	11.5141	491	53.8395	8.96826
AT3G52340.1	sucrose-6F-phosphate phosphohydrolase 2	-0.233167	0.0224883	175.071	20.33	1	9	9	9	0.0972959	9	9.40762	0.124629	9	6.99964	0.0925145	9	5.69439	0.0921672	9	11.7453	0.117675	9	5.48756	0.0941795	9	10.5211	0.102313	9	12.3538	0.0816088	9	7.2368	0.0974057	9	14.3261	0.100021	9	6.95102	423	48.6478	5.84619
AT4G39460.1	S-adenosylmethionine carrier 1	-0.233101	0.141704	76.2827	11.69	2	4	4	5	0.101266	5	3.6591	0.107079	5	6.91147	0.0887023	5	17.2947	0.102082	5	14.9355	0.129004	5	7.98287	0.0955681	5	24.355	0.108913	5	7.29458	0.082263	5	9.64125	0.0734228	5	12.8607	0.123239	5	26.8029	325	34.8396	9.65674
AT3G48590.1	nuclear factor Y, subunit C1	-0.23302	0.0131012	85.6867	17.09	2	3	4	4	0.101165	3	0.0943091	0.118537	3	4.60989	0.0917447	3	0.650735	0.09655	3	3.186	0.103199	3	2.25366	0.0857927	3	5.8981	0.101122	3	5.3121	0.101455	3	0.47375	0.0938559	3	5.09164	0.102893	3	11.63	234	25.3126	5.21143
AT1G48350.1	Ribosomal L18p/L5e family protein	-0.232774	0.0131086	359.216	39.41	1	7	7	12	0.0891029	12	8.09178	0.103982	12	11.3114	0.0994279	12	9.52498	0.110619	12	16.669	0.126776	12	3.56335	0.0887299	12	15.5289	0.087545	12	12.8934	0.107095	12	6.4725	0.0905973	12	9.44645	0.0956988	12	5.55449	170	18.7148	9.90576
AT1G50920.1	Nucleolar GTP-binding protein	-0.232514	0.00763182	41.17	3.73	2	2	2	2	0.0914824	2	15.1181	0.11114	2	6.66106	0.0898527	2	12.9381	0.108573	2	8.19736	0.132574	2	3.19115	0.0836727	2	0.787869	0.0729989	2	9.86673	0.0985338	2	0.969659	0.0980996	2	0.137637	0.111665	2	7.0535	671	76.8002	9.59814
AT3G44890.1	ribosomal protein L9	-0.232471	0.00722591	193.004	36.55	1	8	8	13	0.0904892	13	17.7791	0.0989716	13	12.3267	0.0977043	13	9.77239	0.103454	13	8.06515	0.125887	13	6.39083	0.0868347	13	14.7744	0.0871626	13	10.2649	0.101434	13	8.93636	0.0878926	13	5.4271	0.104202	13	14.2099	197	22.12	9.67139
AT1G76180.1	Dehydrin family protein	-0.232161	0.131842	290.429	60	1	11	12	15	0.121958	13	14.5165	0.104832	13	10.7746	0.0761813	13	13.3607	0.111006	13	3.98441	0.103877	13	11.3717	0.108011	13	8.67816	0.0937565	13	16.352	0.0795658	13	12.3438	0.087638	13	11.6142	0.101127	13	2.87631	185	20.7738	5.47803
AT3G19450.1	GroES-like zinc-binding alcohol dehydrogenase family protein	-0.231746	0.00146599	460.326	33.42	1	8	9	13	0.100505	10	12.7635	0.108485	10	16.9937	0.103238	10	13.7394	0.0984759	10	15.7267	0.118195	10	12.8613	0.087448	10	13.5511	0.0883145	10	6.26708	0.0956915	10	4.73976	0.0969919	10	13.0645	0.101577	10	10.5427	365	39.0728	5.5542
AT1G65560.1	Zinc-binding dehydrogenase family protein	-0.231621	0.00740464	46.3124	9.71	4	2	3	3	0.0835192	2	9.85291	0.115748	2	6.01513	0.101611	2	8.31107	0.0996442	2	10.0032	0.117872	2	9.9079	0.0827198	2	1.1157	0.0984527	2	6.68503	0.0960548	2	10.5872	0.103035	2	14.3537	0.0993239	2	10.9472	350	38.6067	5.79541
ATCG00540.1	photosynthetic electron transfer A	-0.231617	0.0953629	255.679	48.44	1	13	13	14	0.108226	14	14.8196	0.111487	14	7.51274	0.0862674	14	15.2206	0.0956889	14	11.6257	0.124788	14	7.9537	0.0897114	14	18.2099	0.104371	14	13.228	0.0836481	14	9.84342	0.0716067	14	15.027	0.114243	14	9.60789	320	35.3348	8.29443
AT3G27160.1	Ribosomal protein S21 family protein	-0.231582	0.0730887	101.193	29.51	1	4	4	7	0.0902992	7	16.8088	0.106855	7	13.3417	0.104213	7	19.0851	0.109739	7	9.28047	0.120519	7	10.5956	0.0766814	7	22.6707	0.0889158	7	20.7089	0.108917	7	2.77713	0.0941689	7	4.36946	0.0928403	7	3.18036	183	20.8985	9.39307
AT1G16890.3	ubiquitin-conjugating enzyme 36	-0.231297	0.0332939	28.9767	17.9	1	1	3	4	0.0733923	2	29.7104	0.115955	2	3.02394	0.0752418	2	13.3641	0.112128	2	1.59591	0.12752	2	3.14997	0.095774	2	3.85977	0.085892	2	19.3182	0.118766	2	8.28025	0.0916363	2	5.72819	0.100903	2	2.06654	162	18.2034	6.56592
AT3G59500.1	Integral membrane HRF1 family protein	-0.231189	0.0785332	40.1496	8.55	2	2	2	2	0.0822977	2	3.45296	0.0919335	2	36.2305	0.0683214	2	43.9066	0.152669	2	53.5576	0.141982	2	22.8273	0.086661	2	14.3464	0.0775097	2	5.96507	0.0810981	2	4.91333	0.0951687	2	22.6253	0.104275	2	16.4531	269	30.1547	9.26123
AT2G36200.2	P-loop containing nucleoside triphosphate hydrolases superfamily protein	-0.231151	0.316111	0	0.67	1	1	1	1	0.0696006	1		0.104745	1		0.132435	1		0.100118	1		0.122554	1		0.109643	1		0.0580677	1		0.104135	1		0.100863	1		0.0978378	1		1040	117.423	5.97314
AT1G30360.1	Early-responsive to dehydration stress protein (ERD4)	-0.23095	0.185066	262.934	13.95	1	9	9	10	0.0959773	10	12.7984	0.110581	10	9.45327	0.0705584	10	6.30474	0.110968	10	12.6649	0.144296	10	8.62516	0.0914923	10	13.3974	0.0970909	10	13.3462	0.0762488	10	7.98472	0.0869515	10	19.1032	0.11207	10	16.4496	724	81.8825	9.23193
AT3G25470.1	bacterial hemolysin-related	-0.230892	0.0922148	38.08	3.65	1	1	1	1	0.107106	1		0.0965238	1		0.103053	1		0.0927197	1		0.130592	1		0.0866025	1		0.0945601	1		0.111297	1		0.0853888	1		0.0921572	1		301	33.1836	9.1001
AT5G44780.1	unknown protein; BEST Arabidopsis thaliana protein match is: unknown protein (TAIR:AT4G20020.2); Has 9661 Blast hits to 6233 proteins in 635 species: Archae - 4; Bacteria - 1116; Metazoa - 4251; Fungi - 1510; Plants - 1359; Viruses - 43; Other Eukaryotes - 1378 (source: NCBI BLink).	-0.230866	0.371131	22.42	1.52	1	1	1	1	0.0786166	1		0.0966588	1		0.0740979	1		0.140297	1		0.139648	1		0.0606076	1		0.101902	1		0.132119	1		0.070991	1		0.105062	1		723	78.9856	8.14795
AT3G02750.3	Protein phosphatase 2C family protein	-0.230742	0.527453	0	2.09	1	1	1	1	0.118793	1		0.157225	1		0.0926168	1		0.0510524	1		0.114368	1		0.127873	1		0.0874835	1		0.101493	1		0.0496667	1		0.0994278	1		527	57.6375	5.04639
AT1G08640.1	Chloroplast J-like domain 1	-0.230683	0.284044	88.5689	13.27	1	3	3	3	0.114483	3	1.27404	0.0819412	3	29.5687	0.082651	3	1.5953	0.100078	3	14.1012	0.118626	3	2.13674	0.0961528	3	12.9803	0.114483	3	3.89509	0.0755475	3	3.19398	0.0803695	3	18.6719	0.138539	3	13.1006	294	32.8812	9.81787
AT5G51110.1	Transcriptional coactivator/pterin dehydratase	-0.230667	0.0507494	224.703	28.18	1	5	5	5	0.0986966	5	30.5247	0.0984113	5	8.93816	0.0958836	5	8.58063	0.121766	5	8.7879	0.123146	5	19.0354	0.0919796	5	24.1641	0.0785224	5	11.4495	0.0981027	5	7.54494	0.0989736	5	10.8638	0.106622	5	6.5194	220	23.8824	8.80713
AT5G14580.1	polyribonucleotide nucleotidyltransferase, putative	-0.230631	0.00927928	58.21	2.93	1	3	3	3	0.0912266	3	3.92433	0.122917	3	11.8544	0.0844057	3	9.9481	0.0984004	3	6.20351	0.125578	3	3.75708	0.0752234	3	1.52479	0.0864388	3	0.0952923	0.100788	3	14.5032	0.0967576	3	15.179	0.107712	3	5.8252	991	107.704	6.63916
AT1G48440.1	B-cell receptor-associated 31-like	-0.230539	0.545197	26.41	10.08	1	1	1	1	0.117995	1		0.147575	1		0.0492826	1		0.0782257	1		0.134064	1		0.0515213	1		0.0515213	1		0.105025	1		0.145575	1		0.119214	1		129	14.968	8.54346
AT1G45163.1	unknown protein; BEST Arabidopsis thaliana protein match is: unknown protein (TAIR:AT5G55790.1).	-0.229595	0.194264	27.85	4.55	2	1	1	1	0.106645	1		0.127345	1		0.0812249	1		0.0956557	1		0.115503	1		0.11114	1		0.0601901	1		0.102282	1		0.0959799	1		0.104033	1		154	17.64	10.0962
AT1G12000.1	Phosphofructokinase family protein	-0.229481	0.0803445	267.831	22.44	1	7	11	12	0.0818013	7	10.755	0.0982024	7	7.81534	0.103048	7	4.67319	0.106198	7	4.35103	0.133583	7	17.1448	0.0878987	7	12.5534	0.0770712	7	31.4049	0.12146	7	15.1419	0.0903681	7	6.49604	0.0995204	7	9.0246	566	61.4204	6.1001
AT3G07770.1	HEAT SHOCK PROTEIN 89.1	-0.229274	0.000804385	811.444	34.54	1	18	26	30	0.0884566	20	15.1666	0.117112	20	6.53138	0.0938547	20	8.48367	0.107532	20	14.99	0.124038	20	16.1657	0.0928185	20	11.9004	0.0799286	20	15.1593	0.101041	20	12.1195	0.0912374	20	7.30272	0.105464	20	5.36912	799	90.5105	5.38916
AT5G66930.3	unknown protein; FUNCTIONS IN: molecular_function unknown; INVOLVED IN: biological_process unknown; LOCATED IN: cellular_component unknown; EXPRESSED IN: 24 plant structures; EXPRESSED DURING: 15 growth stages; CONTAINS InterPro DOMAIN/s: Protein of unknown function DUF1649 (InterPro:IPR012445); Has 247 Blast hits to 247 proteins in 111 species: Archae - 0; Bacteria - 0; Metazoa - 89; Fungi - 83;…	-0.228717	0.668899	25.2	4.78	1	1	1	1	0.113453	1		0.126583	1		0.107395	1		0.0345202	1		0.1362	1		0.0413456	1		0.123007	1		0.0452359	1		0.108741	1		0.163519	1		251	29.2791	6.94678
AT1G10510.1	RNI-like superfamily protein	-0.228442	0.00699651	337.139	18.68	2	11	11	13	0.0909237	13	10.5792	0.112394	13	10.4678	0.092612	13	10.6765	0.107242	13	14.9805	0.129775	13	17.0171	0.089698	13	11.2323	0.0822137	12	21.6074	0.0863077	13	6.82712	0.0998545	13	18.8259	0.113379	13	7.26577	605	64.6823	7.57666
AT3G63070.1	Tudor/PWWP/MBT domain-containing protein	-0.228396	0.575258	41.31	0.59	1	1	1	1	0.0799621	1		0.123388	1		0.137786	1		0.0789779	1		0.0900562	1		0.0329015	1		0.100399	1		0.110552	1		0.144529	1		0.101448	1		1347	149.226	5.8208
AT4G33670.1	NAD(P)-linked oxidoreductase superfamily protein	-0.227968	0.000150493	101.838	10.66	1	4	4	4	0.0946893	4	16.2521	0.119446	4	9.23426	0.0870565	4	17.7226	0.103138	4	5.91841	0.120103	4	8.14245	0.0902422	4	5.88106	0.0836782	4	2.15577	0.0913632	4	11.3083	0.0978982	4	3.38034	0.102289	4	16.4454	319	34.51	5.70654
AT1G29850.3	double-stranded DNA-binding family protein	-0.227857	0.00526495	148.032	27.81	1	6	6	8	0.0875633	8	19.5748	0.117333	8	3.35214	0.0950135	8	3.50888	0.0997691	8	20.2127	0.115032	8	5.64143	0.0870205	8	13.2444	0.0872142	8	24.6425	0.106964	8	8.70183	0.0972048	8	11.9449	0.0947493	8	4.03148	151	17.3089	5.75732
AT5G13270.1	Pentatricopeptide repeat (PPR) superfamily protein	-0.227761	0.0320346	102.26	2.93	1	2	2	2	0.0898726	2	12.9781	0.106243	2	6.22446	0.10012	2	14.4083	0.0896067	2	12.4524	0.143024	2	11.1274	0.0793009	2	8.6532	0.0922421	2	25.388	0.0992392	2	15.898	0.0936151	2	10.8747	0.102401	2	14.0299	752	84.2075	6.65381
AT5G64830.1	programmed cell death 2 C-terminal domain-containing protein	-0.227681	0.264027	22.8	7.63	1	2	2	2	0.128449	2	41.0728	0.103847	2	10.4864	0.0760982	2	27.4987	0.121744	2	30.847	0.0893657	2	67.6528	0.0722093	2	39.3181	0.0729419	2	40.9914	0.0741245	2	30.2398	0.106399	2	19.3067	0.125086	2	48.234	380	42.6288	5.03369
AT1G06620.1	2-oxoglutarate (2OG) and Fe(II)-dependent oxygenase superfamily protein	-0.227655	0.18304	30.18	5.21	1	2	2	2	0.0914658	2	4.32862	0.146181	2	10.6534	0.0643338	2	17.1825	0.0850666	2	23.8869	0.119743	2	12.0766	0.118932	2	30.5203	0.0762498	2	5.96765	0.0784047	2	20.0724	0.0918149	2	6.64709	0.121707	2	13.6726	365	40.3255	5.36377
AT5G28840.1	GDP-D-mannose 3',5'-epimerase	-0.227493	0.000263063	591.999	49.07	1	17	17	23	0.0973971	23	23.5752	0.116485	23	21.3833	0.0967892	23	14.0563	0.111957	23	19.6085	0.118864	23	16.3352	0.0874574	23	23.0385	0.0866847	23	20.9768	0.0965774	23	14.9125	0.0982678	23	28.5137	0.109521	23	11.9739	377	42.731	6.21436
AT5G20490.1	Myosin family protein with Dil domain	-0.227383	0.000381022	622.654	17.15	4	20	26	29	0.0965413	22	13.8068	0.115152	22	11.5632	0.0949528	22	10.6872	0.100213	22	18.3847	0.118675	22	7.38897	0.0839535	22	11.0679	0.0888814	22	8.86349	0.0875533	22	11.9588	0.0946479	22	7.5826	0.111902	22	17.8453	1545	174.942	8.25049
AT2G22910.1	N-acetyl-l-glutamate synthase 1	-0.227279	0.0536569	34.21	5.42	1	2	3	3	0.0853101	2	26.4593	0.11683	2	1.9538	0.0987274	2	0.168746	0.088138	2	18.3894	0.117114	2	1.78356	0.0898285	2	41.5069	0.0708479	2	12.526	0.11351	2	7.3109	0.0984752	2	4.98538	0.115008	2	13.8293	609	67.1366	7.38623
AT2G24580.1	FAD-dependent oxidoreductase family protein	-0.227142	0.00354995	117.16	18.75	1	6	6	6	0.0999386	6	11.9403	0.117625	6	13.9664	0.0882207	6	8.86784	0.108436	6	15.3462	0.116562	6	6.60873	0.0807982	6	14.9815	0.0886381	6	2.16497	0.0857431	6	11.135	0.102577	6	12.9771	0.100202	6	3.752	416	45.6727	6.02393
AT4G10840.1	Tetratricopeptide repeat (TPR)-like superfamily protein	-0.226973	0.0211542	459.408	27.42	4	16	16	18	0.0919635	17	6.73952	0.100492	17	9.74724	0.0946288	17	9.50737	0.109592	17	18.2668	0.133346	17	4.66774	0.0791053	17	12.4891	0.0814605	16	13.1799	0.102812	17	6.02666	0.0938797	17	12.4651	0.10866	17	10.944	609	66.2386	5.47803
AT2G18520.1	Tetratricopeptide repeat (TPR)-like superfamily protein	-0.226927	0.306372	53.08	3.11	1	1	1	1	0.0921749	1		0.0857541	1		0.0857541	1		0.161396	1		0.111006	1		0.110768	1		0.0826458	1		0.089902	1		0.089902	1		0.0906971	1		418	47.2972	8.88037
AT3G18090.1	nuclear RNA polymerase D2B	-0.226693	0.61935	45.36	1.8	2	2	2	2	0.0482266	2	3.64735	0.123445	2	24.307	0.101179	2	0.933001	0.126691	2	2.45694	0.1208	2	49.8852	0.0857813	2	31.4924	0.0871476	2	7.84115	0.121557	2	32.4278	0.0921697	2	42.8656	0.0729308	2	51.6458	1055	118.892	8.68994
AT2G31750.1	UDP-glucosyl transferase 74D1	-0.225889	0.0181113	67.5955	7.68	1	3	3	3	0.0848892	3	23.9696	0.134792	3	18.4636	0.0988195	3	21.291	0.0817011	3	34.0646	0.115717	3	2.51145	0.0915467	3	5.75911	0.0941515	3	4.78952	0.0884801	3	0.925104	0.0890286	3	6.37884	0.101572	3	6.36043	456	51.0208	5.37646
AT5G16290.1	VALINE-TOLERANT 1	-0.225818	0.073253	301.457	27.88	1	11	12	12	0.0851742	11	10.2938	0.0987853	11	9.65907	0.10824	11	3.97975	0.10753	11	11.1405	0.127272	11	11.4126	0.0895594	11	13.8269	0.0834465	11	19.2299	0.105214	11	18.1708	0.100509	11	12.0638	0.103745	11	13.8467	477	52.2985	7.28369
AT1G76890.2	Duplicated homeodomain-like superfamily protein	-0.225682	0.579577	22.59	2.78	1	1	1	1	0.146817	1		0.0672507	1		0.0672507	1		0.073455	1		0.186333	1		0.0723853	1		0.159324	1		0.0755395	1		0.0755395	1		0.0761053	1		575	65.7966	6.78564
AT5G01470.2	S-adenosyl-L-methionine-dependent methyltransferases superfamily protein	-0.225426	0.39879	23.38	3.67	1	1	1	1	0.060313	1		0.117376	1		0.102425	1		0.136138	1		0.114762	1		0.0785777	1		0.104021	1		0.0608054	1		0.127642	1		0.0979386	1		245	27.9562	5.36377
AT3G56070.1	rotamase cyclophilin 2	-0.225328	0.0625536	272.333	31.25	1	5	5	7	0.100748	7	8.58607	0.108307	7	12.0056	0.0959135	7	19.7539	0.101501	7	15.1526	0.103411	7	20.8821	0.0960318	7	17.2734	0.0843481	7	6.90217	0.105677	7	12.0874	0.105874	7	14.1211	0.0895911	7	6.43907	176	18.9083	7.81104
AT5G47720.2	Thiolase family protein	-0.225323	0.0285983	66.5219	11.33	1	4	4	4	0.0956418	4	6.44135	0.117744	4	3.42015	0.0925496	4	10.7711	0.0957063	4	22.3871	0.12161	4	12.3414	0.068547	4	23.3444	0.0818528	4	29.7374	0.0951647	4	17.6938	0.111774	4	10.6345	0.0987264	4	22.4063	415	43.2644	6.43018
AT2G14680.2	myosin heavy chain-related	-0.225055	0.203779	30.43	1.38	1	1	1	1	0.106076	1		0.088253	1		0.0941778	1		0.129565	1		0.108316	1		0.0773962	1		0.0822279	1		0.0890184	1		0.0941851	1		0.130784	1		652	73.4914	5.5542
AT2G23070.1	Protein kinase superfamily protein	-0.225013	0.0187449	72.2433	15.74	1	4	5	5	0.0809873	4	11.6225	0.111686	4	17.6088	0.10001	4	12.5291	0.106413	4	4.42652	0.130253	4	7.07527	0.0756966	4	20.0415	0.086029	4	25.7685	0.107702	4	7.71298	0.0991648	4	16.1112	0.102021	4	5.04549	432	50.205	9.45166
AT3G02730.1	thioredoxin F-type 1	-0.22486	0.363346	141.504	28.65	1	5	6	7	0.0787349	6	49.2445	0.118323	6	15.2434	0.0947456	6	3.9705	0.125223	6	26.5896	0.09982	6	33.7628	0.0425374	6	26.1587	0.0654694	6	58.3728	0.112603	6	24.2046	0.125051	6	14.122	0.116596	6	14.4787	178	19.3131	8.92432
AT5G14060.1	Aspartate kinase family protein	-0.224722	0.00456344	342.43	23.53	1	9	12	12	0.0942066	9	12.5566	0.0991873	9	16.1514	0.105726	9	6.22809	0.101351	9	4.76311	0.126306	9	2.7002	0.0847227	9	5.99989	0.0923139	9	5.39498	0.0967486	9	6.61161	0.098502	9	9.61956	0.10571	9	8.95792	544	59.567	6.72705
AT1G19720.1	Pentatricopeptide repeat (PPR-like) superfamily protein	-0.224539	0.00315718	181.038	15.1	1	13	13	13	0.0866425	13	7.43496	0.106459	13	10.1036	0.0986541	13	5.76247	0.104916	13	9.57868	0.132074	13	11.6569	0.086353	13	12.5559	0.086924	13	6.57715	0.0972206	13	11.7328	0.0953223	13	9.30035	0.105384	13	22.0752	894	100.75	7.91357
AT1G26220.1	Acyl-CoA N-acyltransferases (NAT) superfamily protein	-0.224189	0.000138648	46.3383	11.68	1	2	2	2	0.0973167	2	4.65004	0.11298	2	3.31738	0.0953942	2	6.80628	0.0988972	2	3.73917	0.124135	2	12.5462	0.0861781	2	6.80971	0.0873779	2	6.11762	0.0942141	2	14.7744	0.101421	2	9.08511	0.100584	2	3.92458	197	21.8374	9.31982
AT5G40610.1	NAD-dependent glycerol-3-phosphate dehydrogenase family protein	-0.224129	0.0973521	89.3983	13.5	1	5	5	5	0.0921946	5	14.1919	0.0891368	5	6.12137	0.100226	5	4.83678	0.108327	5	5.63412	0.134957	5	8.11105	0.0805381	5	7.96095	0.0779071	5	4.51181	0.110019	5	17.9673	0.0975594	5	9.33077	0.110154	5	3.95632	400	43.7632	7.98682
AT1G18640.2	3-phosphoserine phosphatase	-0.224068	5.4164e-05	190.361	12.54	1	3	3	6	0.0978665	6	14.9974	0.116153	6	8.06036	0.0945273	6	6.13579	0.0993337	6	12.1789	0.122827	6	11.1911	0.0900068	6	14.6339	0.0860267	6	4.2968	0.0933838	6	7.16334	0.101649	6	21.1758	0.109385	6	11.2386	295	32.2977	6.37939
AT5G56600.1	profilin 3	-0.224068	0.0126715	82.5425	13.1	2	3	3	4	0.0978397	4	12.2017	0.124286	4	7.85096	0.0956516	4	7.77956	0.0982428	4	15.5363	0.115961	4	5.11355	0.0796863	4	15.3717	0.0933107	4	12.6506	0.101922	4	10.726	0.101381	4	5.60637	0.0917296	4	8.08561	168	18.2704	8.73389
AT4G22710.1	cytochrome P450, family 706, subfamily A, polypeptide 2	-0.224036	0.0768968	50.0377	9.51	11	5	5	5	0.106937	4	0.606518	0.0835785	4	16.1182	0.077613	4	17.3225	0.0751304	4	11.1295	0.145364	4	5.23738	0.0980425	4	0.953194	0.0983984	4	3.47861	0.0900589	4	16.7236	0.0891372	4	6.95526	0.130625	4	13.7476	526	59.3878	6.90283
AT5G54780.1	Ypt/Rab-GAP domain of gyp1p superfamily protein	-0.223771	0.196057	0	1.62	1	1	1	1	0.0950819	1		0.130286	1		0.0977072	1		0.0898827	1		0.111507	1		0.0862238	1		0.0683289	1		0.12326	1		0.113828	1		0.0838941	1		432	49.3751	8.01611
AT1G60950.1	2Fe-2S ferredoxin-like superfamily protein	-0.223076	0.300666	828.907	37.84	2	2	2	27	0.0872137	26	34.0464	0.129195	26	41.8544	0.0878068	26	23.931	0.112599	26	45.3172	0.141379	26	27.5288	0.0508911	24	96.9702	0.0566325	21	51.9981	0.115963	26	19.3608	0.123592	26	34.4622	0.107228	26	34.325	148	15.5295	4.48779
AT4G23940.1	FtsH extracellular protease family	-0.222424	0.551712	72.5934	4.76	1	3	3	3	0.110497	3	1.98372	0.0864774	3	7.09867	0.0314115	3	14.7817	0.0907974	3	1.91706	0.140061	3	23.5825	0.0647421	3	26.2577	0.0893554	3	6.94283	0.0959805	3	44.1657	0.0625712	3	11.6321	0.150481	3	17.9725	946	105.477	7.82568
AT1G43560.1	thioredoxin Y2	-0.22232	0.048543	154.341	23.95	2	4	4	6	0.110412	4	3.59346	0.108056	4	10.0089	0.0917401	4	3.52567	0.102919	4	3.14889	0.0965493	4	14.6889	0.0820934	4	4.39296	0.0835069	4	2.75711	0.110984	4	4.57999	0.103777	4	8.03048	0.108935	4	5.26637	167	18.5806	8.26514
AT4G26670.1	Mitochondrial import inner membrane translocase subunit Tim17/Tim22/Tim23 family protein	-0.222112	0.252687	23.44	5.24	1	1	1	1	0.106994	1		0.100591	1		0.0768971	1		0.101256	1		0.141647	1		0.109527	1		0.0887417	1		0.0713216	1		0.0784481	1		0.124577	1		210	21.7971	7.72314
AT1G25490.1	ARM repeat superfamily protein	-0.222079	0.370536	351.437	24.32	1	7	11	13	0.0850633	8	18.8704	0.123559	8	17.7162	0.0873505	8	12.7699	0.114687	8	13.6654	0.142678	8	13.7924	0.0368851	8	42.6741	0.0402598	7	147.216	0.106498	8	9.23459	0.121918	8	17.7087	0.124298	8	17.2319	588	65.4519	5.07178
AT1G04680.1	Pectin lyase-like superfamily protein	-0.222072	0.128998	49.7564	3.94	3	2	2	2	0.0885829	2	12.2469	0.105345	2	5.22406	0.10379	2	16.6447	0.106142	2	23.1998	0.140794	2	2.88301	0.0817678	2	26.5445	0.0557187	2	22.7877	0.111406	2	5.09519	0.0887507	2	22.2276	0.112418	2	3.16708	431	47.7403	7.91357
AT1G79600.1	Protein kinase superfamily protein	-0.221689	0.0938859	233.149	15.89	1	10	11	12	0.100703	11	7.56015	0.125446	11	9.61552	0.080837	11	13.7498	0.101397	11	7.48481	0.124611	11	6.92589	0.09162	11	5.46413	0.107219	11	8.5646	0.0737497	11	11.0536	0.0861468	11	17.9863	0.107732	11	12.9074	711	78.9728	6.75635
AT1G20010.1	tubulin beta-5 chain	-0.221459	0.152274	672.573	41.87	1	5	16	28	0.0953282	6	13.1268	0.123047	6	13.7482	0.0825954	6	12.5859	0.112662	6	20.1867	0.12983	6	7.72775	0.0541227	6	43.243	0.0626669	6	98.322	0.102979	6	10.5667	0.122312	6	24.9578	0.107817	6	14.7157	449	50.31	4.76709
AT5G30510.1	ribosomal protein S1	-0.221392	0.00102697	625.868	43.03	1	17	17	30	0.0941159	30	18.055	0.109127	30	13.1826	0.0994438	30	12.6661	0.104699	30	16.0186	0.123451	30	8.48299	0.0850509	30	11.78	0.0872024	30	12.3987	0.101265	30	5.72851	0.0936204	30	12.5262	0.100089	30	10.8282	416	45.0823	5.24951
AT5G48910.1	Pentatricopeptide repeat (PPR) superfamily protein	-0.221356	0.0473022	45.14	1.55	1	1	1	1	0.098341	1		0.0992673	1		0.0927306	1		0.0974747	1		0.141717	1		0.0779167	1		0.0868014	1		0.0887543	1		0.101363	1		0.115634	1		646	73.2107	7.12256
AT2G33590.1	NAD(P)-binding Rossmann-fold superfamily protein	-0.221147	0.0660176	149.424	18.07	1	5	6	7	0.10048	5	3.34404	0.130072	5	10.0402	0.0801057	5	19.093	0.0945677	5	17.9906	0.105245	5	9.34091	0.0957301	5	29.8952	0.106086	5	104.141	0.0900318	5	10.0873	0.0955436	5	14.4398	0.107875	5	16.7488	321	35.8525	6.91748
AT5G06260.1	TLD-domain containing nucleolar protein	-0.220947	0.036917	47.3567	9.91	2	4	4	4	0.0952905	4	3.15719	0.130299	4	7.19986	0.0823871	4	9.61032	0.0925006	4	22.0988	0.125539	4	9.82001	0.0997243	4	5.95875	0.0883507	4	11.6979	0.082056	4	7.84313	0.0917587	4	10.9064	0.108106	4	7.04905	424	47.3941	5.70654
AT4G23270.1	cysteine-rich RLK (RECEPTOR-like protein kinase) 19	-0.220284	0.228784	68.5305	3.1	4	1	2	2	0.0774534	1		0.112805	1		0.109838	1		0.107122	1		0.114835	1		0.0854486	1		0.0601488	1		0.110304	1		0.092697	1		0.129348	1		645	71.574	7.26904
AT3G49870.1	ADP-ribosylation factor-like A1C	-0.220193	0.0784234	81.1949	30.98	2	1	5	5	0.0959412	1		0.126392	1		0.0724738	1		0.110255	1		0.126553	1		0.0781381	1		0.0994481	1		0.0889195	1		0.0917291	1		0.110152	1		184	20.3905	7.78174
AT3G08920.1	Rhodanese/Cell cycle control phosphatase superfamily protein	-0.220104	0.031246	181.186	22.43	1	4	5	5	0.10383	4	3.46613	0.112235	4	7.77709	0.103376	4	3.70351	0.0899561	4	14.2309	0.120172	4	9.37572	0.0809441	4	26.2453	0.0892533	4	13.0476	0.107449	4	11.6567	0.0972572	4	12.9022	0.114775	4	10.8322	214	23.765	9.30518
AT5G48970.1	Mitochondrial substrate carrier family protein	-0.219987	0.0304236	0	2.95	1	1	1	1	0.103053	1		0.116678	1		0.0792074	1		0.101609	1		0.130214	1		0.0875458	1		0.0979045	1		0.0860113	1		0.0906145	1		0.107163	1		339	37.4694	9.5249
AT5G39340.1	histidine-containing phosphotransmitter 3	-0.219944	0.0985615	54.2233	19.35	2	1	3	3	0.0972299	1		0.104259	1		0.0802382	1		0.103451	1		0.144787	1		0.0772973	1		0.0972219	1		0.0877271	1		0.0860936	1		0.121695	1		155	17.4677	5.18604
AT5G42130.1	Mitochondrial substrate carrier family protein	-0.21994	0.0639623	54.63	4.85	1	2	2	2	0.0976098	2	18.2556	0.120213	2	6.86253	0.0605745	2	33.7715	0.121123	2	4.12664	0.121483	2	3.86588	0.0958963	2	9.75685	0.0948867	2	31.2035	0.0879622	2	13.2888	0.0844873	2	2.53551	0.110742	2	0.18125	412	44.3332	9.31982
AT3G01435.1	Expressed protein	-0.219641	0.52146	40.5	8.7	1	1	1	1	0.0854006	1		0.212099	1		0.0598819	1		0.0906992	1		0.0913257	1		0.0485337	1		0.0715524	1		0.108545	1		0.10497	1		0.126992	1		115	13.3135	5.12256
AT3G08010.1	RNA binding	-0.219512	0.00287008	104.511	12.57	1	6	6	7	0.0919094	7	6.2837	0.113289	7	10.605	0.103302	7	6.42922	0.0957395	7	8.5164	0.12652	7	9.00758	0.083993	7	12.9819	0.0936681	7	7.11988	0.0952267	7	6.05483	0.0965582	7	18.4274	0.103988	7	8.26759	374	41.8905	5.13525
AT3G12345.1	unknown protein; LOCATED IN: chloroplast; Has 35333 Blast hits to 34131 proteins in 2444 species: Archae - 798; Bacteria - 22429; Metazoa - 974; Fungi - 991; Plants - 531; Viruses - 0; Other Eukaryotes - 9610 (source: NCBI BLink).	-0.219449	0.069954	37.51	4.84	1	2	2	2	0.121546	2	19.3668	0.107408	2	5.58262	0.0803451	2	8.20221	0.0978429	2	6.38334	0.136495	2	2.9731	0.0840339	2	5.37206	0.0925274	2	3.12363	0.0924354	2	2.75066	0.0686533	2	23.6093	0.11638	2	4.6279	186	20.1367	9.5835
AT5G57030.1	Lycopene beta/epsilon cyclase protein	-0.219363	0.00852818	321.511	25.38	1	12	12	13	0.101306	13	7.03607	0.0976607	13	15.7365	0.0972996	13	9.76497	0.102829	13	22.5408	0.124682	13	10.1262	0.0889322	13	14.6737	0.0950931	13	12.3789	0.09624	13	8.66346	0.0973075	13	7.04848	0.102784	13	6.80002	524	58.4537	5.92236
AT1G74670.1	Gibberellin-regulated family protein	-0.219038	0.415808	83.2	9.9	1	1	1	2	0.0725556	2	3.13591	0.0674861	2	3.2205	0.112284	2	14.9422	0.135365	2	27.2473	0.144435	2	38.3814	0.0632893	2	8.00427	0.0632893	2	8.00427	0.134277	2	45.4241	0.120558	2	33.9178	0.0701272	2	4.76493	101	11.3333	8.646
AT3G59970.3	methylenetetrahydrofolate reductase 1	-0.218983	0.000179213	585.882	32.94	1	15	21	28	0.0951243	20	10.8025	0.119916	20	10.6743	0.0923291	20	13.0475	0.0983623	20	10.7184	0.121086	20	9.96837	0.0925227	20	13.1106	0.082498	20	19.5308	0.0968753	20	12.5372	0.0967133	20	9.63307	0.101101	20	5.75247	592	66.2464	5.8208
AT1G75460.1	ATP-dependent protease La (LON) domain protein	-0.218788	0.000123533	93.6154	14.03	1	2	3	3	0.0826741	2	4.61531	0.11511	2	17.4311	0.107931	2	15.4393	0.0980578	2	0.0761802	0.110307	2	9.7434	0.0844462	2	19.3557	0.0865764	2	24.0276	0.0911221	2	0.358768	0.105819	2	8.93117	0.114138	2	8.10433	278	31.3162	8.44092
AT1G77540.1	Acyl-CoA N-acyltransferases (NAT) superfamily protein	-0.218779	0.437205	51.22	8.77	1	1	1	1	0.0942261	1		0.0939822	1		0.0842556	1		0.103102	1		0.136629	1		0.0926271	1		0.0441169	1		0.0933494	1		0.102431	1		0.15528	1		114	12.8464	8.04541
AT1G27390.1	translocase outer membrane 20-2	-0.218696	0.314329	59.9847	8.57	2	2	2	2	0.115054	2	1.05652	0.0954729	2	21.6003	0.0669591	2	5.24095	0.0901437	2	10.5172	0.123536	2	5.81869	0.112999	2	5.73263	0.108929	2	12.0879	0.0900628	2	3.35074	0.0690276	2	22.054	0.125137	2	6.16428	210	23.1553	5.80811
AT2G43360.1	Radical SAM superfamily protein	-0.21859	0.283142	44.39	2.12	1	1	1	1	0.101655	1		0.0732196	1		0.11632	1		0.105378	1		0.13541	1		0.100565	1		0.0757922	1		0.102245	1		0.0888379	1		0.100578	1		378	41.6548	6.96143
AT4G34138.1	UDP-glucosyl transferase 73B1	-0.218493	0.000717039	79.7117	9.63	2	4	5	5	0.0983209	4	8.44943	0.115248	4	8.52295	0.096695	4	0.547842	0.0980444	4	18.1896	0.119437	4	8.65186	0.081934	4	13.7624	0.103552	4	16.1591	0.10046	4	2.32487	0.0972728	4	14.1242	0.103322	4	12.098	488	54.8009	5.69385
AT1G65960.2	glutamate decarboxylase 2	-0.218314	0.0179762	568.76	34.01	4	14	16	27	0.105046	22	18.1111	0.123738	22	14.1567	0.0889043	22	9.94055	0.0954154	22	15.6577	0.117982	22	11.5922	0.0778403	22	19.5748	0.0911372	22	20.5432	0.0941628	22	16.7561	0.107405	22	16.5428	0.0994335	22	16.8748	494	56.1046	5.40186
AT1G55500.2	evolutionarily conserved C-terminal region 4	-0.218273	0.0235854	122.772	14.19	2	6	9	9	0.0859707	6	16.4123	0.110448	6	9.83626	0.0982892	6	8.83471	0.0955969	6	10.9744	0.129855	6	7.16868	0.0947701	6	14.1394	0.0788921	6	16.1777	0.105237	6	11.105	0.0836533	6	8.31942	0.107888	6	6.69529	599	65.9278	7.72314
AT5G21930.1	P-type ATPase of Arabidopsis 2	-0.218132	0.246998	66.96	1.36	1	1	1	1	0.143049	1		0.0875439	1		0.0875439	1		0.0925136	1		0.1211	1		0.0911251	1		0.0911251	1		0.0950959	1		0.0950959	1		0.0958082	1		883	94.201	6.3667
AT3G52170.1	DNA binding	-0.218131	0.442482	75.4183	7.41	1	3	3	3	0.0741498	3	57.313	0.0886305	3	4.43451	0.115649	3	12.098	0.134667	3	3.47155	0.115595	3	12.5733	0.0926429	3	13.1858	0.0457877	3	44.2567	0.111337	3	6.47548	0.0729275	3	69.3359	0.112541	3	28.2678	499	53.9955	4.91943
AT1G80380.2	P-loop containing nucleoside triphosphate hydrolases superfamily protein	-0.21811	0.00996505	489.554	29.39	1	12	12	18	0.0921798	18	8.18956	0.12536	18	15.6961	0.0961624	18	10.7812	0.0984541	17	9.83977	0.115731	18	8.43435	0.0820452	18	10.9075	0.100102	18	13.8312	0.0892751	18	4.99408	0.101818	18	7.31196	0.0992148	18	13.4254	456	50.9857	7.13721
AT3G15410.2	Leucine-rich repeat (LRR) family protein	-0.218053	0.00194729	145.286	10	1	6	6	6	0.0850199	6	9.84873	0.116835	6	7.44864	0.0976281	6	6.98348	0.0984914	6	13.5859	0.129624	6	8.43258	0.0839576	6	21.5166	0.0777263	6	34.3236	0.101046	6	7.32385	0.0974945	6	5.21764	0.103087	6	5.41881	590	64.8093	6.0874
AT5G15680.1	ARM repeat superfamily protein	-0.217642	0.0105344	83.057	1.81	1	3	3	3	0.0664203	3	14.656	0.121031	3	32.1626	0.094337	3	5.51629	0.103421	3	0.599718	0.126721	3	18.4755	0.0883413	3	21.3501	0.0990873	3	6.98681	0.0937076	3	2.53216	0.0926028	3	2.47746	0.111722	3	22.7224	2153	242.344	6.66846
AT2G43030.1	Ribosomal protein L3 family protein	-0.217481	0.0449976	490.123	57.93	1	15	15	23	0.0975244	23	12.0334	0.0977176	23	14.5851	0.100428	23	12.2767	0.099863	23	14.6961	0.1296	23	11.8462	0.0952743	23	13.9132	0.0941311	23	15.033	0.101801	23	10.722	0.0827594	23	10.3778	0.102701	23	11.1568	271	29.3449	10.4331
AT1G12780.1	UDP-D-glucose/UDP-D-galactose 4-epimerase 1	-0.217286	0.0880322	259.735	29.63	1	7	8	8	0.0909035	7	8.47577	0.141748	7	6.98101	0.0776452	7	4.1507	0.115967	7	10.1855	0.114406	7	8.82189	0.0773011	7	7.62568	0.0837172	7	9.91486	0.0911673	7	3.49822	0.0967551	7	5.20234	0.116429	7	6.08466	351	39.1328	6.56592
AT2G40590.1	Ribosomal protein S26e family protein	-0.217272	0.0339729	75.2529	23.66	3	3	3	4	0.0847167	4	13.0956	0.107005	4	16.8684	0.0966221	4	7.41914	0.0970305	4	11.9392	0.124919	4	11.9382	0.0921731	4	19.4044	0.104263	4	11.9994	0.0910728	4	4.12748	0.0959527	4	14.2873	0.0906348	4	8.35595	131	14.7198	11.0923
AT5G09820.2	Plastid-lipid associated protein PAP / fibrillin family protein	-0.216958	0.00970393	104.282	10.62	1	4	4	4	0.105654	4	3.14406	0.109707	4	11.9036	0.0985889	4	8.44767	0.0972589	4	7.50816	0.120213	4	2.77721	0.0877422	4	8.10979	0.0869755	4	9.39277	0.102078	4	2.73618	0.0878923	4	17.0482	0.108212	4	4.28518	273	30.5118	5.8335
AT4G02150.1	ARM repeat superfamily protein	-0.216933	0.0286727	194.227	12.05	1	3	6	9	0.0872204	3	1.00352	0.104831	3	14.0151	0.09392	3	7.45722	0.105678	3	4.76928	0.141933	3	2.59944	0.0817274	3	4.469	0.0853773	3	7.29839	0.108031	3	6.83803	0.0945697	3	2.09326	0.101734	3	27.8747	531	58.5797	4.89404
AT1G75350.1	Ribosomal protein L31	-0.21691	0.00210705	234.9	31.94	1	5	5	9	0.0908794	9	17.4109	0.107473	9	13.8799	0.0971476	9	11.4146	0.105269	9	15.2155	0.123513	9	3.17504	0.0902065	9	7.40278	0.0891158	9	10.761	0.100936	9	8.15678	0.0972855	9	15.7405	0.0955434	9	6.93617	144	16.0225	9.80322
AT5G62070.1	IQ-domain 23	-0.216781	0.277866	43.03	3.47	1	1	1	1	0.0984923	1		0.091653	1		0.091653	1		0.157149	1		0.0936269	1		0.0890636	1		0.0890636	1		0.0961928	1		0.0961928	1		0.0969133	1		403	44.2443	10.4771
AT5G14780.1	formate dehydrogenase	-0.216443	0.186128	796.461	59.11	1	22	22	32	0.0960903	32	22.2978	0.149655	32	11.2151	0.0747655	32	9.23799	0.105604	32	17.6718	0.111543	32	12.1995	0.0757734	32	21.8215	0.0938367	32	13.0509	0.0788906	32	13.8696	0.109452	32	11.6092	0.102605	32	9.97588	384	42.3826	7.50342
AT1G15980.1	NDH-dependent cyclic electron flow 1	-0.216393	0.0398021	376.829	29.07	1	13	13	16	0.0933915	16	11.8564	0.129075	16	13.84	0.0885643	16	4.21356	0.110163	16	10.4076	0.116601	16	15.8941	0.0786892	16	15.4554	0.0890992	16	12.9295	0.0818025	16	8.96508	0.111478	16	7.70081	0.108287	16	6.71928	461	50.9902	6.93213
AT2G37790.1	NAD(P)-linked oxidoreductase superfamily protein	-0.216291	0.010868	209.762	32.17	1	9	10	11	0.0976762	10	3.94064	0.102668	10	14.4559	0.098379	10	10.8506	0.110703	10	6.73172	0.116486	10	7.16848	0.0917487	10	13.1292	0.0858216	10	8.58422	0.107913	10	12.5077	0.0956394	10	5.90917	0.102254	10	16.5406	314	34.8909	6.65381
AT1G26470.1	FUNCTIONS IN: molecular_function unknown; INVOLVED IN: regulation of transcription; LOCATED IN: nucleus, H4/H2A histone acetyltransferase complex; EXPRESSED IN: 23 plant structures; EXPRESSED DURING: 15 growth stages; CONTAINS InterPro DOMAIN/s: CT20 (InterPro:IPR012423); Has 60 Blast hits to 60 proteins in 27 species: Archae - 0; Bacteria - 0; Metazoa - 26; Fungi - 2; Plants - 30; Viruses - 0; O…	-0.216187	0.175853	44.41	6.77	1	1	1	1	0.101006	1		0.0954129	1		0.102837	1		0.10197	1		0.124314	1		0.109654	1		0.0896026	1		0.086326	1		0.0743424	1		0.114535	1		133	15.1994	4.57666
AT3G06610.1	DNA-binding enhancer protein-related	-0.216044	0.266863	119.285	31.3	1	3	3	4	0.101246	4	10.1395	0.14733	4	20.2203	0.0661896	4	10.4881	0.114123	4	2.5097	0.119322	4	9.47573	0.0758214	4	16.0584	0.0698783	4	3.94238	0.106859	4	10.2266	0.117933	4	1.71516	0.0970083	4	4.16579	115	12.7876	5.07178
AT5G47190.1	Ribosomal protein L19 family protein	-0.215959	0.0301803	159.312	21.83	1	2	6	7	0.0928011	3	15.182	0.10361	3	10.1127	0.096708	3	4.11955	0.0945227	3	34.6105	0.127176	3	3.84214	0.0897061	3	15.263	0.0960954	3	3.46461	0.100866	3	5.37252	0.0815803	3	5.24806	0.103224	3	6.90928	229	25.4529	10.0669
AT4G26430.1	COP9 signalosome subunit 6B	-0.215841	0.197253	56.8254	6.31	1	1	2	3	0.0977221	1		0.0929923	1		0.098565	1		0.089312	1		0.147992	1		0.100199	1		0.0661476	1		0.103496	1		0.0891946	1		0.114379	1		317	35.3817	6.7124
AT5G53180.1	polypyrimidine tract-binding protein 2	-0.215628	0.297819	0	1.63	1	1	1	1	0.0883188	1		0.13456	1		0.109548	1		0.0626248	1		0.138441	1		0.0715048	1		0.0841457	1		0.110192	1		0.087023	1		0.113642	1		429	46.854	6.69775
AT2G47240.1	AMP-dependent synthetase and ligase family protein	-0.215554	0.188589	57.3879	6.36	1	5	5	5	0.0918342	5	8.64961	0.0922469	5	4.27571	0.12318	5	16.2968	0.0981684	5	26.3492	0.148826	5	7.51005	0.076954	5	15.6144	0.0829301	5	14.7569	0.102084	5	4.5029	0.0869358	5	4.57829	0.103615	5	10.0988	660	74.55	6.354
AT4G22740.1	glycine-rich protein	-0.215289	0.546005	45.67	3.09	1	1	1	1	0.0978445	1		0.0643475	1		0.0852059	1		0.0692795	1		0.237649	1		0.0587099	1		0.105826	1		0.0948741	1		0.0840072	1		0.102256	1		356	38.7172	9.26123
AT1G42550.1	plastid movement impaired1	-0.215238	0.00623064	627.3	29.54	1	24	24	30	0.0967684	30	15.5909	0.112979	30	11.2997	0.0931812	30	8.21244	0.108643	30	9.61692	0.117532	30	8.44724	0.081279	30	13.0624	0.100886	30	13.7601	0.0925977	30	6.31672	0.0988703	30	9.76118	0.103429	30	13.2049	843	93.8163	5.31299
AT3G61470.1	photosystem I light harvesting complex gene 2	-0.215095	0.290856	63.9683	12.06	1	2	2	2	0.107896	2	2.14446	0.128282	2	12.4578	0.086083	2	1.12663	0.103331	2	19.8552	0.137617	2	19.6909	0.0472752	2	76.8118	0.0476085	2	205.293	0.0882467	2	4.91304	0.0756013	2	24.9561	0.150042	2	8.64387	257	27.7373	7.44482
AT5G19150.1	pfkB-like carbohydrate kinase family protein	-0.214994	0.23547	103.764	11.78	1	2	2	2	0.080984	2	22.5638	0.129439	2	8.29794	0.0912577	2	10.0299	0.1222	2	4.10146	0.130099	2	17.8473	0.053908	2	56.116	0.0278856	2	273.698	0.115571	2	18.6333	0.124497	2	7.0639	0.102584	2	7.65166	365	39.2445	7.03467
AT5G45560.1	Pleckstrin homology (PH) domain-containing protein / lipid-binding START domain-containing protein	-0.214808	0.706058	44.37	1.11	1	1	1	1	0.159768	1		0.0423008	1		0.137669	1		0.0467537	1		0.153908	1		0.0641273	1		0.0517292	1		0.0580982	1		0.157075	1		0.12857	1		719	81.6727	6.66846
AT1G31812.1	acyl-CoA-binding protein 6	-0.214604	0.0846766	102.439	35.87	1	3	3	5	0.0991329	5	1.31243	0.117884	5	13.9662	0.0829804	5	2.76436	0.114281	5	5.15955	0.116783	5	7.44611	0.081973	5	10.9197	0.0673379	5	7.76296	0.108685	5	2.80346	0.101854	5	4.71238	0.10192	5	7.45209	92	10.3792	5.23682
AT3G23810.1	S-adenosyl-l-homocysteine (SAH) hydrolase 2	-0.214519	0.0155964	927.599	39.18	1	3	17	49	0.0897578	4	12.609	0.103126	4	3.68977	0.0919737	4	2.02171	0.113992	4	7.51205	0.126374	4	1.1319	0.091055	4	10.574	0.0846396	4	4.14029	0.104061	4	5.46057	0.0921056	4	9.04608	0.0950209	4	10.729	485	53.1249	5.74463
AT5G52890.2	AT hook motif-containing protein	-0.214369	0.188716	95.4314	19.48	1	5	5	5	0.119089	5	14.7446	0.111784	5	5.79471	0.0793152	5	30.2663	0.0784355	5	39.3554	0.103386	5	42.7265	0.128617	5	41.5075	0.0923013	5	20.9372	0.0862255	5	6.38346	0.0966064	5	31.2756	0.0985835	5	23.3546	385	40.988	4.66553
AT2G35390.2	Phosphoribosyltransferase family protein	-0.214316	0.0378463	183.489	17.62	2	3	6	6	0.0737223	3	8.97171	0.103729	3	16.1319	0.102797	3	1.58149	0.109649	3	9.21482	0.119976	3	7.0134	0.0881191	3	2.28587	0.0856323	3	11.9504	0.103348	3	8.2032	0.105265	3	4.77299	0.109731	3	9.31975	403	43.6675	7.62061
AT1G03365.1	RING/U-box superfamily protein	-0.214134	0.048692	27.1777	3.16	1	2	2	2	0.0772559	2	22.0902	0.154705	2	55.8298	0.0886065	2	6.08276	0.0925136	2	36.009	0.127783	2	46.499	0.061882	2	60.0852	0.0871278	2	11.2564	0.09645	2	10.5386	0.0902379	2	12.8653	0.0981313	2	23.6644	823	91.4801	8.5874
AT5G49360.1	beta-xylosidase 1	-0.213941	0.138821	278.895	15.37	1	11	11	11	0.0904643	11	10.4903	0.150049	11	5.7092	0.0821348	11	8.98854	0.104453	11	12.7247	0.107129	11	9.87407	0.0913434	11	7.8409	0.0759852	11	14.5181	0.103017	11	13.0855	0.094385	11	11.1471	0.117006	11	8.44949	774	83.4705	8.51416
AT5G41190.1	CONTAINS InterPro DOMAIN/s: Nin one binding (NOB1) Zn-ribbon like (InterPro:IPR014881), D-site 20S pre-rRNA nuclease (InterPro:IPR017117); Has 1807 Blast hits to 1807 proteins in 277 species: Archae - 0; Bacteria - 0; Metazoa - 736; Fungi - 347; Plants - 385; Viruses - 0; Other Eukaryotes - 339 (source: NCBI BLink).	-0.213925	0.0331227	55.0322	13.29	1	6	6	6	0.0832229	6	7.41724	0.104918	6	18.0874	0.104675	6	8.26049	0.0897211	6	11.3324	0.140924	6	10.8181	0.0870636	6	16.7942	0.0849136	6	7.36689	0.0946079	6	8.7629	0.100494	6	9.71866	0.103149	6	3.9053	602	66.6837	5.80811
AT2G40290.1	Eukaryotic translation initiation factor 2 subunit 1	-0.21391	0.000384818	168.859	28.49	1	8	9	9	0.0928754	8	16.5963	0.11669	8	20.9194	0.0943557	8	5.85739	0.0909428	8	27.3435	0.122512	8	10.1434	0.0848152	8	49.1108	0.0809402	8	85.5575	0.101564	8	20.9243	0.095856	8	38.1792	0.10349	8	7.7404	344	38.7228	5.16064
AT3G48870.1	Clp ATPase	-0.213888	0.193303	1809.51	44.85	2	12	40	76	0.0841378	16	18.9453	0.0818537	16	15.9268	0.107698	16	15.9085	0.115389	16	9.33163	0.134959	16	4.65737	0.088169	16	8.53312	0.0738491	16	17.3982	0.120516	16	9.16726	0.0907136	16	16.901	0.10513	16	9.73972	952	105.674	6.41748
ATCG00180.1	DNA-directed RNA polymerase family protein	-0.213813	0.0305339	377.331	28.68	1	17	17	18	0.0910199	18	20.9258	0.103734	18	9.27715	0.104927	18	11.9444	0.104507	18	12.1161	0.131623	18	9.20948	0.0837024	18	12.9261	0.0848884	18	15.871	0.108688	18	11.3754	0.0925293	18	21.5112	0.1057	18	10.9526	680	78.5327	8.48486
AT5G16620.1	hydroxyproline-rich glycoprotein family protein	-0.213578	0.201229	264.067	17.67	1	6	6	6	0.111165	6	8.18815	0.0860764	6	30.3533	0.0794135	6	11.1394	0.102862	6	9.20642	0.126415	6	10.9565	0.098864	6	13.8952	0.0953456	6	21.6815	0.0838296	6	11.4583	0.0787634	6	20.6722	0.128661	6	23.4832	447	48.8719	5.42725
AT5G23330.1	Nucleotidylyl transferase superfamily protein	-0.213364	0.605506	71.717	8.47	1	1	3	3	0.118212	1		0.0480505	1		0.113181	1		0.13282	1		0.112814	1		0.0484236	1		0.114864	1		0.0750078	1		0.100373	1		0.136255	1		354	39.1852	8.90967
AT5G11110.1	sucrose phosphate synthase 2F	-0.213308	0.00126398	141.428	5.73	2	2	7	7	0.0879273	2	3.09998	0.117417	2	3.29432	0.0909297	2	2.52133	0.0842226	2	13.589	0.117554	2	14.7977	0.0841869	2	0.127378	0.0896007	2	24.2206	0.0996752	2	15.801	0.113904	2	11.2426	0.111335	2	9.03505	1047	116.893	6.62451
AT1G49930.1	BEST Arabidopsis thaliana protein match is: Alanyl-tRNA synthetase, class IIc (TAIR:AT5G22800.1); Has 21 Blast hits to 21 proteins in 10 species: Archae - 0; Bacteria - 0; Metazoa - 0; Fungi - 0; Plants - 21; Viruses - 0; Other Eukaryotes - 0 (source: NCBI BLink).	-0.213078	0.162971	20.49	6.72	1	1	1	1	0.0925962	1		0.10922	1		0.0951651	1		0.105722	1		0.118469	1		0.0908995	1		0.0617592	1		0.0901497	1		0.113134	1		0.122885	1		134	14.5567	9.86182
AT3G17330.1	evolutionarily conserved C-terminal region 6	-0.213071	0.0813072	157.729	16.81	2	7	9	9	0.0932964	7	12.747	0.111128	7	21.3461	0.0899206	7	26.5058	0.102613	7	16.7565	0.13052	7	38.795	0.0957918	7	30.6376	0.0924305	7	37.0667	0.113518	7	15.0738	0.0926572	7	13.9062	0.0857949	7	13.537	595	65.6093	8.00146
AT5G56190.2	Transducin/WD40 repeat-like superfamily protein	-0.21297	0.527719	33.76	2.24	1	1	1	1	0.116373	1		0.146358	1		0.0640878	1		0.0645407	1		0.129172	1		0.0674722	1		0.0951038	1		0.0681079	1		0.0681079	1		0.180677	1		447	50.3294	5.10986
AT1G35680.1	Ribosomal protein L21	-0.212956	0.0362443	132.163	19.09	1	6	6	8	0.0862345	8	13.7951	0.101023	8	6.16784	0.103518	8	7.94734	0.100318	8	4.17307	0.128358	8	2.85379	0.092414	8	7.01681	0.0909496	8	11.5454	0.0974747	8	20.2643	0.0815114	8	12.6057	0.104454	8	8.10146	220	24.0236	9.24658
AT1G53430.1	Leucine-rich repeat transmembrane protein kinase	-0.212922	0.00089376	257.515	12.33	44	7	12	14	0.0906032	8	18.8908	0.115237	8	9.06426	0.0939178	8	11.0852	0.101259	8	6.57135	0.120804	8	15.7787	0.0961339	8	19.8769	0.0836657	8	28.4792	0.0880409	8	21.3423	0.0896614	8	23.5631	0.107055	8	12.8267	1030	113.905	5.65576
AT5G16730.1	Plant protein of unknown function (DUF827)	-0.212831	0.0212334	508.043	30.72	3	22	24	27	0.0932626	23	7.37213	0.100862	23	8.27122	0.101278	23	7.94562	0.103469	23	13.2873	0.126795	23	6.51886	0.0889919	23	7.67183	0.088173	23	12.7652	0.104461	23	10.0486	0.0909331	23	11.0349	0.0941828	23	16.2857	853	96.1499	4.94482
AT3G61430.1	plasma membrane intrinsic protein 1A	-0.21276	0.379594	157.171	14.69	2	1	4	4	0.0667833	1		0.135397	1		0.061576	1		0.129072	1		0.144606	1		0.0700493	1		0.0964989	1		0.0750935	1		0.111849	1		0.109075	1		286	30.669	9.01221
AT3G23830.1	glycine-rich RNA-binding protein 4	-0.212614	0.290572	84.55	12.5	1	1	1	1	0.0793191	1		0.0907248	1		0.110367	1		0.10022	1		0.145471	1		0.064159	1		0.0946244	1		0.122348	1		0.0807446	1		0.112022	1		136	14.1198	8.49951
AT3G13222.1	GBF-interacting protein 1	-0.212511	0.0155646	139.38	11.29	1	4	4	4	0.0881627	4	10.5698	0.114151	4	11.0973	0.0829795	4	21.7191	0.106014	4	18.7233	0.125742	4	4.42211	0.0910688	4	6.01723	0.0839457	4	8.11848	0.115208	4	12.8842	0.0900287	4	3.53616	0.0980307	4	15.9531	567	61.7745	6.18896
AT3G46670.1	UDP-glucosyl transferase 76E11	-0.212257	0.0410709	125.043	11.97	1	6	6	6	0.095075	6	17.0998	0.116107	6	30.0226	0.107374	6	16.9998	0.0951357	6	15.2064	0.11187	6	19.2504	0.0790664	6	22.2795	0.102475	6	25.1373	0.0988672	6	15.4216	0.100706	6	13.6198	0.0973033	6	11.4282	451	50.5317	6.25244
AT5G50870.2	ubiquitin-conjugating enzyme 27	-0.212161	0.0469036	107.791	22.66	1	4	4	4	0.0928662	4	10.7431	0.125343	4	11.0804	0.0907785	4	11.0875	0.0940809	4	0.82445	0.110198	4	13.0356	0.0973504	4	19.8071	0.0746462	4	1.6394	0.114545	4	6.73084	0.0955083	4	12.7301	0.109656	4	12.9668	203	22.5864	5.88428
AT1G14060.1	GCK domain-containing protein	-0.212118	0.0146257	85.8157	25.14	1	4	4	4	0.0885116	4	5.84148	0.128184	4	5.18012	0.0899884	4	14.6381	0.0981896	4	16.6114	0.131063	4	4.92592	0.095616	4	3.03611	0.0802858	4	16.3993	0.102424	4	15.4772	0.0895348	4	4.27514	0.112648	4	13.6071	179	19.4148	4.33545
AT3G48140.1	B12D protein	-0.21204	0.314193	30	11.36	1	1	1	3	0.0893216	3	11.8248	0.100786	3	20.7213	0.078064	3	1.78285	0.0953704	3	3.91172	0.122098	3	12.9881	0.119612	3	2.17829	0.118257	3	13.8583	0.0790009	3	0.26825	0.0860828	3	26.3194	0.103279	3	8.90615	88	10.0132	9.45166
AT1G01290.1	cofactor of nitrate reductase and xanthine dehydrogenase 3	-0.211988	0.535244	48	4.07	1	1	1	1	0.0734738	1		0.165014	1		0.0566014	1		0.070484	1		0.170948	1		0.0601742	1		0.0762876	1		0.0734701	1		0.0880699	1		0.165477	1		270	29.494	8.06006
AT5G18900.1	2-oxoglutarate (2OG) and Fe(II)-dependent oxygenase superfamily protein	-0.211958	0.0544191	158.241	17.11	1	4	4	4	0.102902	4	4.39221	0.12448	4	15.9024	0.0813109	4	20.1776	0.0916023	4	6.5483	0.12844	4	2.24187	0.0832456	4	56.7719	0.0784738	4	44.256	0.0959217	4	6.16784	0.0873806	4	21.0126	0.124791	4	10.2916	298	33.0395	7.15186
AT4G37925.1	subunit NDH-M of NAD(P)H:plastoquinone dehydrogenase complex	-0.211915	0.0506431	285.877	45.62	1	9	9	11	0.0932932	11	25.4016	0.104984	11	13.329	0.0897981	11	6.26579	0.110398	11	16.7593	0.122388	11	15.3075	0.0745507	11	9.49468	0.105209	11	13.9314	0.0902829	11	8.82192	0.0996718	11	14.3679	0.101962	11	18.6737	217	24.7791	4.90674
AT5G14460.1	Pseudouridine synthase family protein	-0.211833	0.134087	169.203	16.11	1	7	7	7	0.0915918	7	5.87176	0.0900001	7	9.46207	0.116478	7	9.61053	0.100336	7	13.6787	0.128544	7	7.78753	0.0820984	7	26.7632	0.0942004	7	3.49994	0.107196	7	13.2785	0.0935609	7	7.8688	0.0897543	7	6.25744	540	61.4493	8.80713
AT5G52960.1	unknown protein; FUNCTIONS IN: molecular_function unknown; INVOLVED IN: biological_process unknown; LOCATED IN: chloroplast; EXPRESSED IN: 23 plant structures; EXPRESSED DURING: 13 growth stages; CONTAINS InterPro DOMAIN/s: Protein of unknown function DUF3143 (InterPro:IPR021489); Has 1807 Blast hits to 1807 proteins in 277 species: Archae - 0; Bacteria - 0; Metazoa - 736; Fungi - 347; Plants - 3…	-0.211818	0.0219967	194.696	20.59	1	4	4	5	0.0906079	5	5.90314	0.127299	5	28.2352	0.0916688	5	18.1825	0.105596	5	12.6035	0.109209	5	5.78852	0.0765853	5	23.763	0.0834534	5	19.9799	0.0980095	5	7.48888	0.100636	5	20.302	0.0897255	5	16.9566	170	19.1506	8.07471
AT5G15200.1	Ribosomal protein S4	-0.211791	0.0371504	404.444	44.44	1	5	11	17	0.0759701	11	17.4215	0.112648	11	16.0258	0.0969094	11	8.20131	0.0987496	11	21.1675	0.130027	11	13.2558	0.0908882	11	38.5424	0.0769918	11	30.4865	0.102577	11	23.9811	0.0965791	11	21.829	0.100103	11	14.8082	198	23.0222	10.1694
AT1G08680.4	ARF GAP-like zinc finger-containing protein ZIGA4	-0.211691	0.048355	262.523	16.13	1	9	9	9	0.0831706	9	22.9624	0.11008	9	9.88203	0.102573	9	8.25292	0.0901316	9	23.4444	0.130099	9	11.9074	0.0813453	9	14.6557	0.0841863	9	26.5171	0.112663	9	31.8968	0.102491	9	22.3942	0.103967	9	18.9694	651	71.5153	5.64307
AT5G07820.1	Plant calmodulin-binding protein-related	-0.211492	0.029004	76.18	4.81	1	3	3	3	0.098168	3	1.78609	0.103484	3	75.7835	0.0874402	3	17.0332	0.0872562	3	7.56439	0.133364	3	15.8374	0.0933367	3	76.232	0.0834307	3	22.3105	0.0998504	3	66.1408	0.0950747	3	2.62794	0.126507	3	17.0657	561	62.6258	9.77393
AT5G63530.1	farnesylated protein 3	-0.211297	0.18685	118.243	22.54	1	6	6	7	0.0883613	7	11.9788	0.0794593	7	13.3022	0.0987411	7	10.2832	0.110727	7	5.58928	0.123578	7	8.77708	0.097784	7	12.0011	0.107764	7	7.77057	0.106814	7	15.9987	0.0917896	7	13.05	0.0940423	7	1.98132	355	39.2537	5.36377
AT3G04140.1	Ankyrin repeat family protein	-0.211234	0.359234	26.87	1.22	1	1	1	1	0.0827518	1		0.0884892	1		0.10654	1		0.11712	1		0.127284	1		0.0823383	1		0.113149	1		0.0604889	1		0.113158	1		0.108681	1		656	72.3111	8.04541
AT2G42490.1	Copper amine oxidase family protein	-0.211049	0.00653135	275.634	17.4	1	12	12	13	0.0946413	13	15.2246	0.131918	13	13.7568	0.0898935	13	9.89819	0.106935	13	21.3402	0.117612	13	9.12503	0.0807436	13	25.8089	0.0824909	13	15.8275	0.101203	13	10.6158	0.102241	13	10.6359	0.10697	13	14.1652	776	86.6358	7.12256
AT1G60000.1	RNA-binding (RRM/RBD/RNP motifs) family protein	-0.210735	0.0451934	185.799	23.26	1	5	5	5	0.0983988	5	11.5564	0.0985898	5	7.18892	0.106043	5	5.66837	0.0972647	5	8.65966	0.127731	5	8.07828	0.0959437	5	16.6446	0.0815334	5	3.95149	0.10407	5	5.1021	0.0967775	5	10.3148	0.105475	5	5.43216	258	28.4802	5.51611
AT2G13360.1	alanine:glyoxylate aminotransferase	-0.210724	0.0150865	779.298	48.38	1	15	15	38	0.0887204	37	16.1543	0.123574	37	14.4151	0.0972996	37	14.7419	0.098469	37	13.2344	0.115854	37	19.296	0.0784255	36	18.3744	0.096759	36	18.027	0.0961137	37	19.3035	0.103208	37	13.8645	0.0968582	37	14.3815	401	44.1801	7.82568
AT1G24450.1	Ribonuclease III family protein	-0.210649	0.0162067	78.24	13.61	1	2	2	2	0.0944902	2	3.84924	0.139771	2	15.6895	0.0884492	2	1.93344	0.0944592	2	21.6274	0.121143	2	15.1968	0.0861173	2	35.0936	0.0590327	2	100.49	0.0945432	2	4.93578	0.0905642	2	5.13359	0.116503	2	13.587	191	20.7291	9.45166
AT1G62380.1	ACC oxidase 2	-0.210035	0.131782	338.797	25.31	2	7	8	13	0.0934462	12	9.22851	0.10002	12	7.49786	0.0847825	12	13.4007	0.112829	12	6.1606	0.126323	12	11.9881	0.0880857	12	28.0218	0.0751115	12	6.0941	0.123039	12	10.0684	0.0918782	12	11.1426	0.102551	12	8.35199	320	36.16	5.12256
AT3G54470.1	uridine 5'-monophosphate synthase / UMP synthase (PYRE-F) (UMPS)	-0.21003	0.0425864	270.505	25.84	2	10	10	10	0.0810539	10	15.3541	0.118986	10	9.84939	0.0979105	10	7.35074	0.109272	10	17.435	0.125493	10	9.06974	0.0795315	10	22.5836	0.0799195	10	14.7449	0.110818	10	8.02098	0.104803	10	13.394	0.0979515	10	7.98079	476	51.8173	7.2251
AT1G15280.2	CASC3/Barentsz eIF4AIII binding	-0.209952	0.188607	67.4215	5.98	1	4	4	4	0.0825722	4	9.90999	0.0878709	4	5.66878	0.0925173	4	2.48924	0.100191	4	0.337548	0.122012	4	8.50242	0.113458	4	7.85322	0.107803	4	1.51187	0.0734828	4	1.32569	0.0887155	4	4.40499	0.109315	4	5.846	585	63.397	6.56592
AT4G27640.1	ARM repeat superfamily protein	-0.209848	0.0607342	179.846	7.25	1	7	8	8	0.0792454	7	24.6368	0.0972189	7	8.3311	0.0996879	7	15.4913	0.107362	7	6.41381	0.126984	7	9.64444	0.0811798	7	15.8969	0.090038	7	18.5521	0.0874858	7	7.36175	0.109409	7	11.2518	0.101316	7	4.59418	1048	115.159	4.90674
AT3G21300.1	RNA methyltransferase family protein	-0.209809	0.118457	156.293	11.37	1	7	7	7	0.0846244	7	19.8816	0.111647	7	4.27	0.1064	7	5.66546	0.119324	7	12.0217	0.129446	7	20.6872	0.083091	7	32.1773	0.0792631	7	22.2956	0.122081	7	9.5067	0.0871649	7	20.0567	0.105296	7	9.23325	554	61.6922	7.78174
AT3G04710.1	ankyrin repeat family protein	-0.209776	0.0231036	105.103	16.67	1	7	7	7	0.0877004	7	7.01642	0.118831	7	8.45504	0.0974291	7	21.7202	0.0928303	7	24.9377	0.121049	7	2.78737	0.0903258	7	21.9911	0.0796743	7	2.83607	0.113659	7	7.45325	0.0911544	7	12.9069	0.105211	7	11.5191	456	49.2291	5.2749
AT1G03150.1	Acyl-CoA N-acyltransferases (NAT) superfamily protein	-0.209765	0.0420104	70.16	13.22	1	2	2	2	0.085115	2	3.05999	0.108374	2	22.1166	0.0920625	2	27.3698	0.0953815	2	2.57976	0.134665	2	4.02021	0.0932882	2	16.94	0.0805261	2	33.3326	0.106375	2	15.8374	0.10463	2	6.816	0.0935406	2	2.65578	174	20.3823	8.08936
AT1G76700.1	DNAJ heat shock N-terminal domain-containing protein	-0.209705	0.0769316	60.2703	7.29	1	2	3	3	0.07724	2	15.4879	0.130586	2	12.2173	0.079227	2	30.7573	0.126953	2	25.4154	0.117853	2	2.96231	0.0829696	2	10.8568	0.0514476	2	259.611	0.105048	2	17.0535	0.0866044	2	7.30845	0.110669	2	8.89549	398	44.6363	5.26221
AT5G17670.1	alpha/beta-Hydrolases superfamily protein	-0.209467	0.0020153	67.71	8.41	1	3	3	3	0.097687	3	1.67058	0.111734	3	9.93137	0.0866687	3	6.98731	0.106178	3	11.711	0.12289	3	0.89242	0.0773754	3	19.6649	0.0927126	3	9.35169	0.0960733	3	4.89558	0.102327	3	5.83154	0.103797	3	6.27066	309	33.3869	5.87158
AT2G18910.1	hydroxyproline-rich glycoprotein family protein	-0.209223	0.0394542	34.94	17.56	1	2	2	2	0.0941227	2	12.0576	0.104992	2	5.29511	0.0983829	2	18.7197	0.11514	2	4.21445	0.113269	2	2.64786	0.0816233	2	12.0797	0.082844	2	9.82419	0.101825	2	28.5357	0.0923077	2	4.00308	0.111816	2	8.03129	131	14.3303	8.85107
AT4G31210.1	DNA topoisomerase, type IA, core	-0.209109	0.0222854	166.175	11.76	1	12	12	13	0.0851157	13	10.7956	0.106512	13	7.2101	0.102524	13	8.97548	0.10466	13	9.41849	0.119505	13	19.3527	0.0888296	13	7.87288	0.0805275	13	8.27733	0.107493	13	11.8165	0.0897202	13	12.5905	0.102331	13	9.67287	1284	141.476	9.34912
AT1G50840.1	polymerase gamma 2	-0.209081	0.0138645	94.3979	4.76	1	5	5	5	0.093594	5	17.2171	0.114198	5	6.14656	0.101522	5	5.34521	0.0902876	5	17.9785	0.131597	5	8.76726	0.096144	5	4.71928	0.0928315	5	4.00479	0.0847385	5	23.3682	0.0992471	5	3.67851	0.100418	5	4.76071	1050	117.16	6.97607
AT2G41600.5	Mitochondrial glycoprotein family protein	-0.208945	0.215603	43.7806	9.09	1	2	2	2	0.0833561	2	24.4741	0.0995797	2	25.1946	0.0980366	2	41.3743	0.0810714	2	23.3215	0.140663	2	15.417	0.102118	2	18.2981	0.0906082	2	4.52048	0.082001	2	2.17377	0.105309	2	11.1701	0.108154	2	9.268	220	24.975	7.54736
AT1G58290.1	Glutamyl-tRNA reductase family protein	-0.20857	0.00785	323.059	27.81	3	14	14	18	0.10445	18	9.68154	0.105723	18	22.4476	0.0991746	18	9.3042	0.0959352	18	15.6912	0.126634	18	10.4508	0.0928981	18	14.5664	0.0865892	18	22.5762	0.102304	18	11.8619	0.100449	18	15.3157	0.104209	18	19.4473	543	59.4776	7.84033
AT5G14710.1	CONTAINS InterPro DOMAIN/s: Proteasome assembly chaperone 3 (InterPro:IPR018788); Has 120 Blast hits to 120 proteins in 47 species: Archae - 0; Bacteria - 0; Metazoa - 62; Fungi - 2; Plants - 49; Viruses - 0; Other Eukaryotes - 7 (source: NCBI BLink).	-0.208463	0.0617901	39.633	16.94	1	2	2	2	0.0885879	2	12.149	0.120526	2	30.1203	0.0826236	2	8.99638	0.10122	2	5.93787	0.130287	2	4.07303	0.102311	2	3.95409	0.084968	2	17.3643	0.0970191	2	11.7443	0.0934262	2	20.4679	0.0942583	2	3.05174	124	13.8633	7.04932
AT5G51220.1	ubiquinol-cytochrome C chaperone family protein	-0.208383	0.099679	42.8	3.2	1	1	1	1	0.0896296	1		0.12398	1		0.0916877	1		0.0827594	1		0.139867	1		0.0953068	1		0.0771335	1		0.102617	1		0.081858	1		0.115161	1		281	32.0938	9.40771
AT1G28120.1	CONTAINS InterPro DOMAIN/s: Ovarian tumour, otubain (InterPro:IPR003323), Ubiquitin thioesterase Otubain (InterPro:IPR016615), Peptidase C65, otubain (InterPro:IPR019400); Has 413 Blast hits to 411 proteins in 139 species: Archae - 0; Bacteria - 0; Metazoa - 184; Fungi - 83; Plants - 88; Viruses - 0; Other Eukaryotes - 58 (source: NCBI BLink).	-0.2081	0.0784481	58.78	9.8	1	2	2	2	0.099433	2	31.5025	0.12292	2	13.7488	0.0866183	2	26.0582	0.105045	2	16.0829	0.120728	2	3.58638	0.0784943	2	16.3078	0.0347687	2	270.33	0.111269	2	24.5202	0.105723	2	26.1267	0.107956	2	17.6559	306	34.4128	4.69092
AT5G25610.1	BURP domain-containing protein	-0.20762	0.0354282	146.126	11.99	1	5	5	8	0.102798	8	8.21103	0.122249	8	5.97917	0.0816635	8	14.0355	0.0932593	8	14.7474	0.12271	8	11.2387	0.092002	8	8.01312	0.104889	8	16.9655	0.0903918	8	13.5298	0.0902026	8	8.77328	0.105411	8	17.4178	392	42.2326	9.36377
AT4G39970.1	Haloacid dehalogenase-like hydrolase (HAD) superfamily protein	-0.207495	0.0551788	233.782	39.87	1	10	10	11	0.0807481	11	16.9081	0.119342	11	12.8081	0.0894069	11	8.36467	0.119283	11	8.84647	0.121506	11	10.2237	0.0770095	11	28.2071	0.0951147	11	20.6195	0.0934935	11	17.4726	0.108277	11	15.2361	0.104056	11	10.8836	316	34.6335	5.60498
AT2G35040.1	AICARFT/IMPCHase bienzyme family protein	-0.207104	0.00121061	473.789	28.19	1	16	16	24	0.0937882	24	18.1744	0.112098	24	14.9083	0.10147	24	15.1206	0.102446	24	17.945	0.118918	24	12.759	0.0832719	24	25.5376	0.0865558	24	21.7572	0.101469	24	14.2199	0.0986027	24	17.7824	0.104479	24	10.1793	596	64.8659	6.91748
AT4G10060.1	Beta-glucosidase, GBA2 type family protein	-0.207006	0.00263419	342.788	20.72	2	15	17	17	0.0950329	15	9.88658	0.107331	15	6.3444	0.0941969	15	7.5876	0.10709	15	9.55515	0.125749	15	11.5678	0.0847995	15	12.6075	0.0828513	15	17.0078	0.0958199	15	10.7782	0.0966947	15	10.4511	0.10897	15	9.97749	922	104.285	6.22705
AT1G01220.1	L-fucokinase/GDP-L-fucose pyrophosphorylase	-0.206885	0.0111101	94.0331	2.84	1	3	3	3	0.0723073	3	32.4444	0.106958	3	3.15032	0.0985657	3	1.75486	0.0944405	3	35.3653	0.123833	3	15.9355	0.0871134	3	33.0985	0.0971873	3	14.8049	0.0954248	3	1.23588	0.0853601	3	36.7729	0.106936	3	2.97591	1055	116.278	6.29053
AT3G23980.1	BLISTER	-0.206822	0.00764706	112.363	9.24	1	5	5	7	0.0875458	7	11.2694	0.113064	7	18.9936	0.0746194	7	34.1653	0.0965013	7	18.0649	0.135169	7	2.4622	0.095006	7	9.73935	0.0917399	7	12.3777	0.0989893	7	1.42109	0.104911	7	16.1993	0.103024	7	16.9687	714	78.3368	5.17334
AT3G51140.1	Protein of unknown function (DUF3353)	-0.206652	0.352792	36.87	3.96	1	1	1	1	0.0839383	1		0.0948515	1		0.130539	1		0.0948362	1		0.120381	1		0.101669	1		0.117594	1		0.0723439	1		0.0765041	1		0.107343	1		278	31.5158	10.6675
AT5G47770.1	farnesyl diphosphate synthase 1	-0.206489	0.014174	136.126	20.83	1	4	8	8	0.0845096	4	11.6869	0.108334	4	9.42756	0.0931055	4	4.45191	0.10336	4	4.43036	0.131085	4	10.3242	0.0855805	4	11.3349	0.0843699	4	5.39688	0.112634	4	10.5236	0.0892399	4	9.26508	0.1044	4	13.001	384	44.2325	7.00537
AT1G16320.1	Uncharacterized conserved protein (DUF2358)	-0.206475	0.212014	44.89	2.93	2	1	1	1	0.103399	1		0.104282	1		0.106851	1		0.0778214	1		0.134808	1		0.107481	1		0.0853537	1		0.0786703	1		0.106121	1		0.0952132	1		273	31.3848	6.53662
AT4G14510.1	CRM family member 3B	-0.206309	0.237562	62.7384	2.87	1	3	3	3	0.116031	3	15.0298	0.0851799	3	2.40009	0.106173	3	0.108258	0.082484	3	10.1861	0.0939772	3	11.4311	0.0961764	3	1.09158	0.1467	3	8.78326	0.0903629	3	19.7099	0.0914761	3	6.05035	0.12206	3	3.55837	907	101.968	6.22705
AT3G50520.1	Phosphoglycerate mutase family protein	-0.206229	0.00158053	81.0307	24.35	1	5	5	5	0.089475	5	5.94649	0.109086	5	4.44904	0.0964647	5	0.785413	0.109628	5	10.6712	0.114359	5	14.2064	0.0901404	5	5.06608	0.0945784	5	6.21394	0.0955196	5	1.5696	0.0995222	5	11.158	0.0986882	5	12.3465	230	25.9632	6.65381
AT2G26000.2	zinc finger (C3HC4-type RING finger) family protein	-0.206108	0.226075	38.22	2.51	1	1	1	1	0.0687457	1		0.1127	1		0.083174	1		0.12661	1		0.13977	1		0.0804241	1		0.0797437	1		0.114519	1		0.102435	1		0.0918775	1		479	53.7426	5.63037
AT4G02770.1	photosystem I subunit D-1	-0.206058	0.184689	733.526	61.54	1	2	12	35	0.0897805	4	15.1159	0.113413	4	37.5596	0.0759321	4	16.1706	0.104145	4	15.9694	0.123408	4	21.3622	0.1055	4	14.8727	0.112159	4	9.24863	0.0745732	4	21.9766	0.0902322	4	0.279439	0.111073	4	7.84574	208	22.5838	9.77393
AT2G19860.1	hexokinase 2	-0.205729	0.421509	70.8982	3.78	2	2	2	2	0.120215	2	2.81757	0.10629	2	15.1125	0.0729339	2	20.2356	0.0912483	2	9.84636	0.115542	2	6.98417	0.097994	2	3.08367	0.117679	2	1.02319	0.0747081	2	5.84552	0.0844433	2	0.983597	0.117298	2	0.695438	502	54.4552	6.07471
AT2G37400.1	Tetratricopeptide repeat (TPR)-like superfamily protein	-0.205668	0.0064961	202.365	24.92	2	5	7	8	0.0883116	6	23.1586	0.109496	6	9.75749	0.0898999	6	14.6265	0.105583	6	7.13926	0.126709	6	8.86361	0.0851385	6	10.7604	0.0935189	6	8.23604	0.0891597	6	6.76499	0.0979649	6	13.433	0.112475	6	18.9387	333	38.1318	7.15186
AT1G74910.1	ADP-glucose pyrophosphorylase family protein	-0.205561	0.0371061	181.193	14.7	1	4	5	6	0.0653525	4	29.0998	0.125321	4	2.68751	0.0807737	4	10.11	0.111862	4	28.6374	0.124842	4	15.2756	0.0827311	4	4.46098	0.0830615	4	8.67925	0.0978885	4	2.67528	0.105523	4	10.0468	0.108025	4	3.27493	415	45.5347	7.21045
AT3G33520.1	actin-related protein 6	-0.205557	0.0129649	38.94	2.14	1	1	1	1	0.0880986	1		0.117939	1		0.0855567	1		0.116031	1		0.120369	1		0.089892	1		0.0953629	1		0.0960393	1		0.09167	1		0.0990408	1		421	46.9143	6.53662
AT2G44430.1	DNA-binding bromodomain-containing protein	-0.205362	0.247158	43.62	1.24	1	1	1	1	0.114286	1		0.0981878	1		0.104557	1		0.0822549	1		0.126484	1		0.113908	1		0.0800147	1		0.097433	1		0.0974211	1		0.085453	1		646	72.3622	8.48486
AT1G13270.1	methionine aminopeptidase 1B	-0.205335	0.0370577	356.353	27.1	1	11	11	14	0.0889132	14	18.2409	0.11463	14	20.6307	0.0951428	14	19.441	0.112736	14	12.0772	0.133635	14	5.13068	0.0661544	14	52.1982	0.0827914	12	25.8777	0.107524	14	18.7621	0.107633	14	7.85594	0.111881	14	15.3395	369	40.3984	7.44482
AT1G78680.1	gamma-glutamyl hydrolase 2	-0.205333	0.0545003	258.192	34.29	1	8	8	9	0.101927	9	9.35694	0.131536	9	3.58132	0.0882796	9	5.74173	0.10176	9	14.0459	0.114994	9	8.80187	0.0787603	9	34.1989	0.076323	9	113.084	0.0979796	9	11.4754	0.110071	9	8.38165	0.103273	9	13.9501	347	38.6178	7.13721
AT1G78630.1	Ribosomal protein L13 family protein	-0.205098	0.112924	127.208	29.88	1	5	5	7	0.0812339	7	7.44674	0.0963891	7	10.1517	0.0956358	7	11.5421	0.110057	7	8.44164	0.134484	7	8.17946	0.0929081	7	15.4789	0.0975624	7	14.3837	0.103893	7	8.01213	0.0829606	7	9.45176	0.0943517	7	6.19937	241	26.772	9.92041
AT5G15530.1	biotin carboxyl carrier protein 2	-0.20505	0.438318	33.52	10.2	1	1	3	3	0.0796096	1		0.0825749	1		0.0869862	1		0.139277	1		0.134978	1		0.082635	1		0.0870372	1		0.151798	1		0.0704243	1		0.0846793	1		255	27.262	7.79639
AT1G14610.1	valyl-tRNA synthetase / valine--tRNA ligase (VALRS)	-0.204905	0.0026419	640.17	21.57	1	23	23	27	0.0878545	27	16.4323	0.11588	27	9.94419	0.095467	27	12.3323	0.102121	27	12.9358	0.125748	27	12.3118	0.0866848	27	12.4099	0.0829233	27	13.3919	0.108369	27	11.3695	0.0954678	27	10.8067	0.102018	27	9.99809	1108	125.846	7.10791
AT2G44790.1	uclacyanin 2	-0.204882	0.316163	96.61	16.34	1	2	2	2	0.102381	2	2.60013	0.155292	2	33.3902	0.0875939	2	7.91765	0.098049	2	9.34483	0.0956031	2	22.9036	0.065205	2	69.6296	0.088185	1		0.121152	2	36.1363	0.120467	2	3.99745	0.0951667	2	13.792	202	20.341	6.27783
AT5G05210.1	Surfeit locus protein 6	-0.204716	0.073378	30.7	9.33	1	3	3	3	0.0961039	3	4.17717	0.110619	3	4.57874	0.0883753	3	3.23332	0.135326	3	5.55857	0.105981	3	11.3844	0.088676	3	23.276	0.0958656	3	18.7118	0.0799983	3	4.83595	0.100245	3	0.493996	0.107357	3	4.81851	386	45.115	9.77393
AT5G50100.1	Putative thiol-disulphide oxidoreductase DCC	-0.204695	0.0759786	46.4648	8.41	1	3	3	3	0.107698	3	18.3922	0.12293	3	11.6711	0.094581	3	11.0597	0.121655	3	26.1231	0.119552	3	5.75365	0.0605621	3	78.0064	0.0468145	3	125.039	0.0969666	3	6.4691	0.105453	3	3.91454	0.119265	3	21.6881	214	24.4145	9.21729
AT5G17660.1	tRNA (guanine-N-7) methyltransferase	-0.204396	0.0771356	36.91	6.09	1	2	2	2	0.0946828	2	17.4562	0.0979525	2	0.0177802	0.0954984	2	9.1668	0.0986756	2	24.0992	0.136803	2	2.93312	0.0802682	2	2.53614	0.0943853	2	22.8509	0.111504	2	2.93021	0.0862272	2	10.6914	0.100432	2	6.44485	312	35.4632	7.85498
AT5G47090.1	unknown protein; CONTAINS InterPro DOMAIN/s: Protein of unknown function DUF2052, coiled-coil (InterPro:IPR018613); Has 30201 Blast hits to 17322 proteins in 780 species: Archae - 12; Bacteria - 1396; Metazoa - 17338; Fungi - 3422; Plants - 5037; Viruses - 0; Other Eukaryotes - 2996 (source: NCBI BLink).	-0.20425	0.397114	41.43	3.87	1	1	1	1	0.102393	1		0.153484	1		0.124487	1		0.0700466	1		0.0851679	1		0.0995289	1		0.0988089	1		0.0856804	1		0.0858699	1		0.0945336	1		310	36.3744	4.62744
AT2G31490.1	unknown protein; Has 55 Blast hits to 55 proteins in 15 species: Archae - 0; Bacteria - 0; Metazoa - 0; Fungi - 0; Plants - 55; Viruses - 0; Other Eukaryotes - 0 (source: NCBI BLink).	-0.204205	0.276103	39.81	11.27	1	1	1	1	0.0810704	1		0.129838	1		0.0887563	1		0.101848	1		0.121209	1		0.134293	1		0.0760847	1		0.078091	1		0.0829119	1		0.105898	1		71	8.28623	9.31982
AT1G22430.1	GroES-like zinc-binding dehydrogenase family protein	-0.20409	0.0469285	154.919	21.65	1	7	7	7	0.0918381	7	7.33256	0.117046	7	12.2986	0.093167	7	14.6618	0.116064	7	25.1589	0.140749	7	27.3167	0.0839599	7	19.7938	0.0713267	7	87.3993	0.0886124	7	18.7518	0.111395	7	7.99719	0.10125	7	28.2531	388	42.5018	6.53662
AT1G60940.1	SNF1-related protein kinase 2.10	-0.204014	0.0387732	183.99	20.5	2	1	7	7	0.096109	1		0.12835	1		0.0940714	1		0.0876909	1		0.120779	1		0.0980951	1		0.086369	1		0.101152	1		0.0960659	1		0.0913183	1		361	41.0137	5.87158
AT3G63490.1	Ribosomal protein L1p/L10e family	-0.203968	0.00420495	374.87	42.2	1	16	16	26	0.0932136	26	12.4155	0.105555	26	6.89423	0.100651	26	10.7521	0.109361	26	13.0994	0.120834	26	5.27153	0.0870698	26	9.71599	0.0881035	26	9.94968	0.0983968	26	7.75638	0.0939876	26	11.6834	0.102693	26	10.8213	346	37.6088	9.26123
AT3G09740.1	syntaxin of plants 71	-0.203924	0.0224642	326.091	39.1	2	10	10	10	0.0941892	10	6.25859	0.10978	10	15.9443	0.0807067	10	8.79906	0.106334	10	7.3599	0.13138	10	6.5138	0.092883	10	8.63313	0.0941425	10	8.0993	0.0904369	10	5.70676	0.0867899	10	14.3805	0.111133	10	14.5809	266	29.9643	5.22412
AT2G24050.1	MIF4G domain-containing protein / MA3 domain-containing protein	-0.203765	0.0428173	511.904	26.77	2	17	18	20	0.0904622	19	17.3747	0.099114	19	13.2439	0.103224	19	16.9098	0.104104	19	9.45437	0.12628	19	9.30837	0.0928251	19	11.1917	0.0811938	19	8.70841	0.108884	19	12.018	0.0913137	19	10.3458	0.100388	19	16.5164	747	82.8377	7.66455
AT3G04940.1	cysteine synthase D1	-0.203273	0.00905354	305.343	37.04	2	6	10	13	0.0900263	7	8.69484	0.114519	7	6.82369	0.0871631	7	8.08745	0.111243	7	5.84838	0.11451	7	8.53015	0.088322	7	10.3535	0.0837077	7	3.02294	0.103852	7	13.9333	0.109985	7	23.9696	0.104295	7	13.286	324	34.2729	5.33838
AT5G23150.1	Tudor/PWWP/MBT domain-containing protein	-0.20323	0.140871	97.6143	3.52	1	5	5	5	0.0673315	5	39.9259	0.112177	5	17.5562	0.0975369	5	31.6786	0.0923977	5	6.13409	0.0945281	5	45.6617	0.120901	5	26.4452	0.0925373	5	35.9819	0.0837326	5	2.27221	0.0837404	5	2.16875	0.117685	5	18.1082	1392	150.986	8.11865
AT1G07140.1	Pleckstrin homology (PH) domain superfamily protein	-0.203203	0.0154432	222.276	39.04	1	5	8	16	0.0993534	12	9.31623	0.115548	12	11.1133	0.0991269	12	16.1203	0.0867338	12	17.4717	0.120818	12	18.2389	0.0934143	12	24.0994	0.0820007	12	14.3488	0.100386	12	9.0307	0.101937	12	21.8678	0.101339	12	13.1882	228	25.5855	4.94482
AT4G24280.1	chloroplast heat shock protein 70-1	-0.202826	0.00442098	1965.6	50.84	1	13	39	89	0.0978305	28	19.4275	0.117202	28	19.7801	0.091913	28	20.042	0.102188	28	26.5852	0.11557	28	16.3372	0.0812598	28	28.4171	0.0831602	28	26.1954	0.099221	28	12.3796	0.1048	28	16.9049	0.100751	28	15.3098	718	76.4614	5.19873
AT1G32200.1	phospholipid/glycerol acyltransferase family protein	-0.202765	0.00679322	539.978	34.64	1	12	12	18	0.0923641	18	8.30357	0.10684	18	5.28338	0.0977271	18	5.2174	0.107759	18	11.4531	0.117059	18	9.28012	0.0851571	18	12.9149	0.0851621	18	8.29223	0.0999291	18	9.93705	0.0976477	18	15.115	0.102011	18	15.2028	459	50.3893	6.55127
AT1G05190.1	Ribosomal protein L6 family	-0.202722	0.00611471	385.476	55.61	1	13	13	21	0.0878237	21	29.0765	0.106245	21	10.6101	0.094465	21	19.209	0.110789	21	17.9938	0.1271	21	11.3284	0.083029	21	20.8554	0.0896172	21	10.523	0.0933221	21	8.96449	0.0942001	21	17.7892	0.108705	21	10.6208	223	24.6903	9.89111
AT5G18550.1	Zinc finger C-x8-C-x5-C-x3-H type family protein	-0.202682	0.535304	89.87	4.73	1	1	1	1	0.0446642	1		0.151532	1		0.108284	1		0.107091	1		0.124927	1		0.0926155	1		0.110341	1		0.055551	1		0.0974477	1		0.107546	1		465	49.432	6.85889
AT5G57660.1	CONSTANS-like 5	-0.202602	0.656448	22.98	1.69	1	1	1	1	0.0967291	1		0.190341	1		0.0483651	1		0.10122	1		0.0799601	1		0.0483721	1		0.0483721	1		0.079777	1		0.154258	1		0.152606	1		355	38.7958	6.45557
AT5G36230.1	ARM repeat superfamily protein	-0.202569	0.000561954	228.078	21.17	1	6	8	10	0.0888447	7	3.0125	0.105259	7	11.8476	0.0954592	7	1.74962	0.0992481	7	0.69361	0.12365	7	2.8732	0.0862823	7	18.5644	0.0849107	7	4.38936	0.091908	7	27.082	0.0948584	7	4.09297	0.110625	7	8.75821	411	47.1856	5.63037
AT1G07910.1	RNAligase	-0.202451	7.609e-05	113.629	4.89	1	5	5	5	0.0944523	5	14.7771	0.111596	5	28.7987	0.0961272	5	8.50385	0.0990621	5	10.9696	0.128543	5	13.9213	0.088909	5	3.11137	0.0925278	5	4.38359	0.096952	5	0.784689	0.094745	5	24.1818	0.109433	5	14.1979	1104	123.128	8.01611
AT1G19700.1	BEL1-like homeodomain 10	-0.202315	0.152459	76.1967	5.39	1	3	3	3	0.0908304	3	24.2641	0.115989	3	14.8018	0.105555	3	0.710152	0.0979672	3	20.8893	0.109728	3	1.25496	0.0897023	3	7.36041	0.0896715	3	26.3892	0.106965	3	3.63874	0.0925011	3	5.25327	0.118336	3	25.7393	538	60.5987	6.34131
AT3G02760.1	Class II aaRS and biotin synthetases superfamily protein	-0.202294	0.00691792	455.228	27.29	1	23	23	23	0.0858127	23	11.5599	0.113853	23	14.333	0.0977482	23	10.4242	0.0996128	23	14.4468	0.129012	23	11.5661	0.0828888	23	28.8919	0.0778227	23	26.6934	0.104251	23	9.39936	0.0959566	23	12.8823	0.105443	23	8.85041	883	97.4757	6.41748
AT4G39730.1	Lipase/lipooxygenase, PLAT/LH2 family protein	-0.202238	0.186201	86.5	17.13	1	3	4	5	0.0756768	3	0.0200561	0.126377	3	18.4332	0.0815311	3	3.88669	0.102153	3	3.69426	0.129171	3	3.49237	0.096525	3	30.1704	0.0858687	3	2.42428	0.068769	3	13.2274	0.0907569	3	0.035643	0.120288	3	15.8749	181	20.123	5.18604
AT1G54270.1	eif4a-2	-0.2022	0.0194641	973.495	62.38	1	8	25	49	0.0928913	10	19.2557	0.122535	10	13.9625	0.0974152	10	4.7328	0.0896709	10	14.8146	0.118187	10	9.49546	0.0847067	10	20.6711	0.0905342	10	29.8738	0.11079	10	19.3801	0.0890077	10	13.0358	0.105676	10	15.0389	412	46.7329	5.68115
AT5G48790.1	Domain of unknown function (DUF1995)	-0.202098	0.03298	75.6438	13.61	1	5	5	6	0.101949	6	8.6857	0.133001	6	20.2456	0.087762	6	6.01743	0.10467	6	22.472	0.109135	6	11.6838	0.0774716	6	35.7337	0.0910648	6	21.9027	0.0897304	6	6.73408	0.107069	6	6.9716	0.10488	6	3.56233	316	35.8372	8.00146
AT5G54770.1	thiazole biosynthetic enzyme, chloroplast (ARA6) (THI1) (THI4)	-0.201623	0.0313698	635.113	33.81	1	7	7	27	0.0978023	26	23.3373	0.0972996	26	18.9777	0.0986568	26	19.1763	0.10139	26	11.837	0.116272	26	11.3919	0.0845692	26	28.5397	0.0929566	26	18.6892	0.092327	26	14.9397	0.100779	26	20.7889	0.0945747	26	11.8028	349	36.6408	6.22705
AT3G27740.1	carbamoyl phosphate synthetase A	-0.201274	0.00028156	445.387	26.05	1	11	11	15	0.0935365	15	15.5999	0.112848	15	11.3315	0.095474	15	12.0813	0.102734	15	10.0722	0.118147	15	6.34612	0.090952	15	9.06078	0.0833014	15	11.0382	0.0985276	15	8.32115	0.0957888	15	8.79307	0.102179	15	5.306	430	47.0293	6.02393
AT3G50210.1	2-oxoglutarate (2OG) and Fe(II)-dependent oxygenase superfamily protein	-0.200994	0.0307721	61.57	11.45	1	3	3	3	0.0863616	3	10.2671	0.133592	3	7.21305	0.0920805	3	1.888	0.0866364	3	37.868	0.103209	3	13.56	0.102466	3	9.23431	0.0957148	3	21.3208	0.109726	3	13.5938	0.0921706	3	1.84604	0.102465	3	2.25537	332	37.1976	5.30029
AT5G12190.1	RNA-binding (RRM/RBD/RNP motifs) family protein	-0.200861	0.00208011	41.73	5.65	1	1	1	1	0.0915636	1		0.12424	1		0.0904632	1		0.106754	1		0.112796	1		0.0907783	1		0.08855	1		0.091444	1		0.0991316	1		0.10428	1		124	14.3735	9.34912
ATCG00500.1	acetyl-CoA carboxylase carboxyl transferase subunit beta	-0.2003	0.000286447	450.304	26.02	1	13	13	22	0.0907103	22	10.1561	0.113301	22	11.4745	0.0945725	22	10.1955	0.108303	22	16.7069	0.125769	22	8.95887	0.082646	22	13.78	0.0889416	22	10.2819	0.0984784	22	13.7397	0.0987727	22	6.56203	0.110368	22	13.5242	488	55.5741	6.23975
AT4G36480.1	long-chain base1	-0.20029	0.339642	30.43	1.66	1	1	1	1	0.102668	1		0.0898942	1		0.0905616	1		0.115181	1		0.122359	1		0.109241	1		0.100577	1		0.0617598	1		0.0898544	1		0.117904	1		482	53.1068	7.48877
AT5G45020.1	Glutathione S-transferase family protein	-0.200232	0.0669133	213.13	17.23	1	4	4	5	0.0901475	5	10.0169	0.102252	5	14.206	0.0908464	5	13.6706	0.075778	5	65.9927	0.122723	5	3.42266	0.0862288	5	17.6853	0.0726822	5	12.6607	0.0889566	5	39.5541	0.108574	5	20.4601	0.11615	5	22.0697	325	37.3193	6.32861
AT4G24130.1	Protein of unknown function, DUF538	-0.200186	0.192718	23.6	9.55	1	1	1	1	0.104497	1		0.107376	1		0.08977	1		0.111643	1		0.109637	1		0.0860532	1		0.119056	1		0.100008	1		0.0833956	1		0.0885644	1		157	17.9428	5.68115
AT5G19485.1	transferases;nucleotidyltransferases	-0.200019	0.235011	115.431	9.87	1	3	3	3	0.0866181	3	16.2595	0.141914	3	4.00976	0.0868217	3	9.1667	0.108703	3	25.2935	0.120578	3	22.2719	0.0603764	3	99.3321	0.0357226	3	114.478	0.105439	3	5.97752	0.116076	3	23.8593	0.124104	3	10.3238	456	49.0051	7.48877
AT1G04860.1	ubiquitin-specific protease 2	-0.200017	0.00158056	103.596	6.04	1	5	5	5	0.0906302	5	18.8695	0.111533	5	5.20109	0.0983288	5	1.411	0.0977404	5	11.7086	0.116845	5	18.5545	0.0856798	5	26.9405	0.0856374	5	18.6234	0.0996536	5	1.36972	0.0946538	5	2.99751	0.120054	5	11.8069	961	105.087	5.2749
AT3G26450.1	Polyketide cyclase/dehydrase and lipid transport superfamily protein	-0.199881	0.0363372	102.94	42.11	2	7	7	10	0.0975084	10	10.9572	0.124982	10	22.2992	0.090712	10	8.98935	0.0986591	10	15.4943	0.118815	10	16.9192	0.0977003	10	6.81251	0.0915664	10	21.1933	0.0872417	10	16.946	0.100878	10	13.0309	0.0919625	10	11.8953	152	17.7797	5.14795
AT2G45560.1	cytochrome P450, family 76, subfamily C, polypeptide 1	-0.199872	0.492822	0	1.37	1	1	1	1	0.157652	1		0.0954106	1		0.0639378	1		0.112245	1		0.097786	1		0.0955347	1		0.0673799	1		0.105295	1		0.0717169	1		0.133043	1		512	56.7647	7.51807
AT2G36835.1	unknown protein; FUNCTIONS IN: molecular_function unknown; INVOLVED IN: biological_process unknown; LOCATED IN: chloroplast envelope; EXPRESSED IN: 22 plant structures; EXPRESSED DURING: 13 growth stages; Has 26 Blast hits to 26 proteins in 11 species: Archae - 0; Bacteria - 0; Metazoa - 0; Fungi - 0; Plants - 26; Viruses - 0; Other Eukaryotes - 0 (source: NCBI BLink).	-0.199749	0.0209555	105.57	41.13	1	5	5	5	0.104754	5	6.69069	0.111083	5	4.29862	0.0955564	5	6.64218	0.100736	5	5.43196	0.11401	5	7.60083	0.080645	5	4.77509	0.0988362	5	13.6469	0.0897815	5	7.24588	0.101604	5	3.87479	0.109053	5	4.80901	124	13.378	8.1333
AT3G56290.1	unknown protein; Has 39 Blast hits to 39 proteins in 15 species: Archae - 0; Bacteria - 0; Metazoa - 0; Fungi - 0; Plants - 39; Viruses - 0; Other Eukaryotes - 0 (source: NCBI BLink).	-0.199576	0.195886	223.567	46.24	1	7	7	9	0.0740449	9	40.3545	0.134435	9	8.14412	0.0749941	9	25.3838	0.130864	9	27.9515	0.120022	9	8.64335	0.0669308	9	26.5787	0.0947292	9	9.77122	0.0809142	9	26.6499	0.104843	9	16.2481	0.117919	9	7.68175	173	19.9101	9.34912
AT3G10700.1	galacturonic acid kinase	-0.199322	0.0154508	58.01	10.14	1	4	4	4	0.104259	4	18.7891	0.113662	4	14.891	0.0966091	4	24.1696	0.0973393	4	16.6202	0.13056	4	16.0917	0.0795557	4	18.404	0.0765139	4	31.8004	0.106607	4	14.9448	0.101676	4	10.1207	0.110368	4	2.56794	424	45.7002	5.73193
AT1G16190.1	Rad23 UV excision repair protein family	-0.199279	0.0720996	89.9233	7.07	1	3	4	4	0.0888723	3	15.1201	0.107369	3	10.297	0.103602	3	5.88992	0.0976614	3	11.4081	0.114127	3	8.66486	0.0893627	3	10.6545	0.0824132	3	6.49848	0.104938	3	9.14924	0.0924723	3	0.595612	0.116835	3	1.53473	368	39.8176	4.48779
AT1G09340.1	chloroplast RNA binding	-0.199271	0.0113151	801.675	51.85	1	18	18	44	0.0955672	43	14.8805	0.116846	43	10.7953	0.0882124	43	12.9439	0.108771	43	10.6668	0.115244	43	10.7182	0.0782135	43	16.9291	0.0943476	43	8.87492	0.0931173	43	12.7004	0.101889	43	12.7805	0.103343	43	13.0869	378	42.593	8.1626
AT1G77550.1	tubulin-tyrosine ligases;tubulin-tyrosine ligases	-0.199183	0.0177693	144.359	6.32	1	4	4	4	0.0959954	4	8.41839	0.106003	4	5.49897	0.0972662	4	8.63538	0.11935	4	13.5668	0.123695	4	3.04012	0.0896718	4	9.41592	0.0787788	4	19.4962	0.0997805	4	11.1977	0.0939562	4	14.3134	0.110332	4	6.22224	855	97.4809	4.95752
AT2G05310.1	unknown protein; FUNCTIONS IN: molecular_function unknown; INVOLVED IN: biological_process unknown; LOCATED IN: chloroplast; BEST Arabidopsis thaliana protein match is: unknown protein (TAIR:AT4G13500.1); Has 50 Blast hits to 50 proteins in 20 species: Archae - 0; Bacteria - 0; Metazoa - 0; Fungi - 0; Plants - 50; Viruses - 0; Other Eukaryotes - 0 (source: NCBI BLink).	-0.198976	0.660108	34.8	11.2	1	1	1	1	0.0749288	1		0.0744078	1		0.0717624	1		0.0659169	1		0.237899	1		0.0562813	1		0.0737872	1		0.0522782	1		0.0872078	1		0.20553	1		125	13.7991	8.79248
AT1G13950.1	eukaryotic elongation factor 5A-1	-0.198697	0.519485	111.824	23.42	1	1	4	6	0.105563	1		0.221709	1		0.071468	1		0.0666788	1		0.0838011	1		0.0763972	1		0.0990941	1		0.0922497	1		0.0886145	1		0.0944247	1		158	17.3496	5.75732
AT5G23440.1	ferredoxin/thioredoxin reductase subunit A (variable subunit) 1	-0.198682	0.0107858	165.685	33.52	1	6	6	7	0.0978155	7	8.9747	0.120835	7	8.97575	0.0956673	7	8.83613	0.0989438	7	9.62059	0.113179	7	7.02793	0.0946016	7	9.36186	0.0941056	7	8.43206	0.0950171	7	13.7642	0.0971596	7	8.1731	0.0969494	7	5.85358	182	19.8123	8.55811
AT5G51720.1	2 iron, 2 sulfur cluster binding	-0.198608	0.321567	82.188	34.26	1	3	3	3	0.109382	3	12.4408	0.16478	3	13.3808	0.112319	3	47.0478	0.0891171	3	3.55372	0.0812722	3	34.5051	0.0753627	3	6.0463	0.0912608	3	8.50934	0.0837582	3	10.6025	0.124644	3	5.54782	0.097888	3	4.22228	108	11.619	9.21729
AT1G48750.1	Bifunctional inhibitor/lipid-transfer protein/seed storage 2S albumin superfamily protein	-0.197848	0.408235	27.43	9.57	1	1	1	1	0.112785	1		0.0939298	1		0.0839656	1		0.0829712	1		0.144083	1		0.0600169	1		0.0729652	1		0.133977	1		0.0865798	1		0.128726	1		94	9.92889	8.51416
AT5G58590.1	RAN binding protein 1	-0.197807	0.000307885	114.501	22.37	1	2	4	4	0.0996741	2	5.39435	0.115394	2	11.5337	0.09338	2	0.511883	0.090893	2	18.1449	0.1216	2	13.0575	0.0940966	2	2.82004	0.0888911	2	0.967589	0.0954104	2	3.35641	0.0899956	2	4.38361	0.108748	2	10.7128	219	24.707	4.7417
AT4G09670.1	Oxidoreductase family protein	-0.197549	0.0032757	291.891	28.18	1	10	10	11	0.0846485	11	11.0905	0.125187	11	6.222	0.0928336	11	10.2014	0.10517	11	14.3781	0.118603	11	7.86283	0.0911311	11	11.5516	0.0898532	11	19.7175	0.0949501	11	5.38598	0.104128	11	15.3662	0.101434	11	13.0549	362	39.5371	5.88428
AT1G80640.1	Protein kinase superfamily protein	-0.197207	0.1096	0	2.81	1	1	1	1	0.107908	1		0.0986217	1		0.101005	1		0.113298	1		0.101986	1		0.0842336	1		0.0949129	1		0.0944588	1		0.0964496	1		0.107127	1		427	47.3431	8.63135
AT1G62390.1	Octicosapeptide/Phox/Bem1p (PB1) domain-containing protein / tetratricopeptide repeat (TPR)-containing protein	-0.197074	0.035443	589.7	27.96	1	19	19	23	0.0933009	23	16.0033	0.103591	23	10.3667	0.0988182	23	10.3232	0.0989483	23	9.65339	0.132985	23	11.5379	0.086238	23	23.9052	0.0750075	23	31.9243	0.106475	23	10.3786	0.0908499	23	12.2903	0.108863	23	11.6773	751	82.6567	5.61768
AT3G54360.1	zinc ion binding	-0.196895	0.00052854	572.989	48.89	1	17	17	22	0.0951352	22	8.17228	0.120866	22	17.7507	0.0865325	22	14.5538	0.105248	22	13.4571	0.118427	22	12.3968	0.0885294	22	14.3265	0.08893	22	16.2056	0.0983674	22	13.983	0.101023	22	17.046	0.102063	22	9.11431	405	44.5017	5.2749
AT3G52560.4	ubiquitin E2 variant 1D-4	-0.196728	0.0772332	319.135	51.83	1	6	8	13	0.0846487	8	31.8613	0.115645	8	21.6473	0.083274	8	20.9781	0.122023	8	16.1922	0.127138	8	10.3227	0.0746479	8	39.9625	0.0823282	8	33.3525	0.104715	8	11.9079	0.110846	8	20.1265	0.105007	8	10.6887	164	18.5773	6.37939
AT5G48470.1	unknown protein; FUNCTIONS IN: molecular_function unknown; INVOLVED IN: biological_process unknown; LOCATED IN: chloroplast; EXPRESSED IN: 22 plant structures; EXPRESSED DURING: 13 growth stages; Has 30201 Blast hits to 17322 proteins in 780 species: Archae - 12; Bacteria - 1396; Metazoa - 17338; Fungi - 3422; Plants - 5037; Viruses - 0; Other Eukaryotes - 2996 (source: NCBI BLink).	-0.196724	0.0631555	48.12	7.3	1	3	3	3	0.0866038	3	5.67034	0.101059	3	1.7932	0.100135	3	26.6289	0.0997629	3	24.0224	0.137557	3	2.76709	0.085695	3	3.31521	0.0880585	3	6.29841	0.0958544	3	8.36341	0.0970099	3	6.72128	0.095625	3	2.58716	397	43.9856	6.11279
AT5G03650.1	starch branching enzyme 2.2	-0.196705	0.00387139	403.64	25.22	1	15	19	21	0.0951491	16	10.87	0.119714	16	19.5262	0.087956	16	12.5636	0.108532	16	11.5686	0.117746	16	12.8235	0.0848753	16	12.8355	0.0899006	16	9.90554	0.097043	16	9.10682	0.105887	16	11.1843	0.101496	16	12.3426	805	92.5321	5.85889
AT1G03160.1	FZO-like	-0.196616	0.181475	317.387	19.96	1	17	17	19	0.0989323	19	13.7129	0.10201	19	14.5658	0.0894723	19	8.52254	0.0910292	19	10.8245	0.143792	19	12.7267	0.0939135	19	15.8173	0.106214	19	11.6088	0.0802321	19	13.9494	0.0761046	19	14.4256	0.109729	19	8.08689	912	100.668	5.92236
AT1G55490.1	chaperonin 60 beta	-0.196113	0.0167996	2660.2	75.17	1	11	44	116	0.0905233	28	25.1527	0.103288	28	18.0293	0.0986007	28	13.841	0.105221	28	21.304	0.124456	28	14.2676	0.0802289	28	27.5126	0.0846836	28	25.6667	0.103444	28	16.6613	0.0919644	28	24.8007	0.109828	28	12.2739	600	63.7696	6.50732
AT2G04700.1	ferredoxin thioredoxin reductase catalytic beta chain family protein	-0.195962	0.177266	159.387	37.67	1	6	6	6	0.0847156	6	14.9572	0.129306	6	14.6564	0.0989878	6	7.20488	0.121496	6	14.0834	0.129402	6	18.0314	0.0520651	6	84.1201	0.0824187	5	35.0848	0.0892501	6	17.451	0.121506	6	13.455	0.120856	6	9.45875	146	16.4229	7.88428
AT5G38760.1	Late embryogenesis abundant protein (LEA) family protein	-0.195919	0.670863	58.48	13.43	2	1	1	1	0.123917	1		0.0961794	1		0.192542	1		0.0623509	1		0.0623509	1		0.131345	1		0.0789197	1		0.0658114	1		0.119984	1		0.0665989	1		67	7.0474	9.46631
AT4G37920.1	unknown protein; FUNCTIONS IN: molecular_function unknown; INVOLVED IN: biological_process unknown; LOCATED IN: chloroplast thylakoid membrane, chloroplast, chloroplast envelope; BEST Arabidopsis thaliana protein match is: unknown protein (TAIR:AT1G36320.1); Has 123 Blast hits to 120 proteins in 40 species: Archae - 2; Bacteria - 11; Metazoa - 8; Fungi - 0; Plants - 85; Viruses - 0; Other Eukaryo…	-0.195917	0.067154	43.93	7.73	1	3	3	3	0.0942598	3	11.5732	0.0993994	3	1.75484	0.10323	3	12.42	0.0994248	3	13.1094	0.142743	3	17.8386	0.0758988	3	33.7476	0.0829717	3	21.3724	0.106876	3	11.3074	0.0845299	3	1.3913	0.101193	3	3.4519	427	48.7021	5.64307
AT1G02880.3	thiamin pyrophosphokinase1	-0.195794	0.197755	100.85	22.85	2	5	5	5	0.0800781	5	16.3769	0.129095	5	0.793921	0.0728262	5	23.2649	0.105802	5	22.5168	0.0923497	5	12.2053	0.0848818	5	25.2986	0.0931215	5	22.4371	0.090132	5	5.77118	0.139496	5	9.28621	0.107675	5	4.52296	267	29.8602	5.60498
AT2G38440.1	SCAR homolog 2	-0.195743	0.550696	96.4726	3.15	1	2	2	2	0.0697069	2	36.573	0.0895236	2	26.9705	0.136837	2	44.5754	0.0707825	2	24.3386	0.162544	2	46.2102	0.0399614	2	79.4675	0.0970601	2	34.9447	0.0868409	2	39.433	0.06974	2	15.9064	0.146831	2	28.2201	1399	151.491	4.62744
AT2G44210.2	Protein of Unknown Function (DUF239)	-0.195663	0.0236106	273.476	11.01	1	4	4	7	0.0893132	7	5.51599	0.133127	7	13.5756	0.0870352	7	8.11824	0.0943649	7	4.73271	0.12989	7	12.2128	0.084784	7	21.5212	0.0932449	7	21.7615	0.0882765	7	4.81008	0.103223	7	11.0682	0.110143	7	14.4073	445	50.0138	7.98682
AT1G19390.1	Wall-associated kinase family protein	-0.195512	0.420319	104.141	2.66	3	1	2	2	0.0972387	1		0.101106	1		0.135977	1		0.0706614	1		0.114893	1		0.0680664	1		0.0806531	1		0.104143	1		0.0814791	1		0.145782	1		788	87.3355	7.59131
AT5G04850.2	SNF7 family protein	-0.195484	0.109038	133.254	14.34	1	3	4	5	0.0823448	4	1.22082	0.130761	4	7.11969	0.0863245	4	29.4561	0.0866173	4	14.9341	0.132629	4	11.1119	0.0906412	4	12.4268	0.0952163	4	14.3172	0.0822945	4	4.94755	0.0969023	4	14.4314	0.0824786	4	26.8129	272	30.291	4.91943
AT2G35790.1	unknown protein; CONTAINS InterPro DOMAIN/s: Protein of unknown function DUF1301 (InterPro:IPR009724); Has 116 Blast hits to 116 proteins in 49 species: Archae - 0; Bacteria - 0; Metazoa - 53; Fungi - 6; Plants - 49; Viruses - 0; Other Eukaryotes - 8 (source: NCBI BLink).	-0.1953	0.485856	27.49	6.72	1	1	1	1	0.0761537	1		0.125877	1		0.0602491	1		0.0936988	1		0.170818	1		0.0773071	1		0.0566103	1		0.0868976	1		0.0956051	1		0.156783	1		238	26.3985	9.53955
AT5G56940.1	Ribosomal protein S16 family protein	-0.195278	0.296515	61.62	7.41	1	1	1	1	0.0821255	1		0.115891	1		0.0931513	1		0.108667	1		0.122084	1		0.123526	1		0.103272	1		0.0817367	1		0.0698265	1		0.0997205	1		135	15.0918	10.1255
AT5G03040.1	IQ-domain 2	-0.194938	0.0189289	374.815	36.23	2	14	14	16	0.0955658	16	12.9705	0.0998653	16	8.92854	0.0972996	16	4.56567	0.106863	16	15.6067	0.123095	16	8.83037	0.0927966	16	7.7368	0.0872366	16	16.3312	0.0958733	16	14.6443	0.094113	16	10.0043	0.102167	16	14.345	461	50.432	10.6382
AT5G61920.1	unknown protein; INVOLVED IN: biological_process unknown; LOCATED IN: chloroplast; EXPRESSED IN: 6 plant structures; EXPRESSED DURING: 4 anthesis, F mature embryo stage, petal differentiation and expansion stage, E expanded cotyledon stage, D bilateral stage; BEST Arabidopsis thaliana protein match is: unknown protein (TAIR:AT1G67170.1); Has 1807 Blast hits to 1807 proteins in 277 species: Archae…	-0.1948	0.336495	63.24	10.08	1	2	2	2	0.0870073	1		0.0914271	1		0.0961396	1		0.0902442	1		0.161827	1		0.0762196	1		0.107479	1		0.0738721	1		0.120528	1		0.0952557	1		238	27.0691	9.0708
AT1G17580.1	myosin 1	-0.194755	0.157498	125.516	4.34	2	1	7	8	0.080913	1		0.100303	1		0.0894269	1		0.111601	1		0.145667	1		0.101522	1		0.0946749	1		0.0803338	1		0.0942058	1		0.101352	1		1520	172.799	8.30908
AT4G20130.1	plastid transcriptionally active 14	-0.194291	0.0916788	252.33	15.94	1	7	7	8	0.0848298	8	22.7833	0.0932995	8	12.4733	0.103193	8	3.48775	0.110805	8	7.42163	0.121556	8	6.91617	0.0954495	8	11.2171	0.0851589	8	8.64682	0.11175	8	7.05067	0.101839	8	4.46057	0.095148	8	8.16761	483	55.5749	5.60498
AT4G10100.1	co-factor for nitrate, reductase and xanthine dehydrogenase 7	-0.194167	0.00897066	88.2875	21.88	1	2	2	2	0.0970257	2	0.432026	0.133808	2	6.37616	0.081309	2	4.97953	0.105615	2	12.3602	0.11613	2	5.22772	0.0928022	2	0.413471	0.0833348	2	18.7922	0.0817059	2	6.2997	0.108013	2	12.1871	0.0983483	2	9.64441	96	10.5265	4.66553
AT3G19000.1	2-oxoglutarate (2OG) and Fe(II)-dependent oxygenase superfamily protein	-0.19399	0.162585	112.584	15.06	2	4	4	4	0.0944545	4	21.2286	0.122092	4	3.66821	0.0945304	4	10.5175	0.10441	4	13.7536	0.134887	4	7.95161	0.0663174	4	36.9698	0.0508537	4	58.1132	0.10231	4	13.7372	0.119277	4	5.85029	0.103021	4	9.46781	352	40.6333	5.57959
AT5G58240.1	FRAGILE HISTIDINE TRIAD	-0.193834	0.277288	124.176	14.44	1	3	3	5	0.0955739	5	20.5111	0.120594	5	12.5506	0.0939787	5	20.2444	0.0918248	5	20.3051	0.108812	5	26.9666	0.0905892	5	4.12931	0.102857	5	1.33112	0.0935855	5	0.121514	0.115164	5	19.0925	0.11037	5	20.1512	180	20.3874	6.68311
AT5G39320.1	UDP-glucose 6-dehydrogenase family protein	-0.193513	0.225367	304.241	25.42	1	3	11	15	0.0697722	4	40.0691	0.102316	4	34.3021	0.0733191	4	34.5899	0.11166	4	12.952	0.120544	4	9.23203	0.088876	4	19.8479	0.0647166	4	29.5697	0.120296	4	41.9752	0.0826939	4	20.474	0.114471	4	19.2755	480	53.0631	5.84619
AT5G24760.1	GroES-like zinc-binding dehydrogenase family protein	-0.193497	0.00132846	20.07	6.04	1	2	2	2	0.0876449	2	8.78944	0.113646	2	5.4866	0.0855017	2	7.5429	0.100632	2	1.21503	0.115937	2	8.90805	0.086068	2	0.185107	0.0881907	2	13.909	0.114642	2	7.1558	0.0952535	2	1.30777	0.111309	2	6.29025	381	40.6974	6.99072
AT2G45730.1	eukaryotic initiation factor 3 gamma subunit family protein	-0.193478	0.111383	106.447	9.64	1	3	3	3	0.0950303	3	11.7116	0.095416	3	7.79807	0.104675	3	1.50624	0.12334	3	6.20187	0.129127	3	24.2537	0.0883256	3	1.67626	0.0937756	3	10.0942	0.110952	3	0.360305	0.0860016	3	4.4393	0.10481	3	4.55417	446	49.3792	6.59521
AT3G59040.2	Tetratricopeptide repeat (TPR)-like superfamily protein	-0.193116	0.179886	65.6848	4.75	1	3	3	3	0.0931324	3	17.5332	0.0764444	3	14.231	0.114724	3	4.27033	0.106296	3	1.53396	0.144249	3	4.72214	0.08703	3	11.9953	0.103543	3	2.04905	0.0789352	3	16.0302	0.104285	3	3.27776	0.0973656	3	7.21324	590	67.1659	5.77002
AT3G52380.1	chloroplast RNA-binding protein 33	-0.193009	0.00365349	341.811	34.65	1	9	9	16	0.0948019	16	14.3138	0.104677	16	11.2543	0.0969887	16	9.09892	0.102994	16	8.91258	0.122651	16	7.74173	0.0869891	16	14.3216	0.0882711	16	14.7478	0.103255	16	14.8061	0.098311	16	10.0926	0.100837	16	13.3024	329	35.7223	4.64014
AT1G78850.1	D-mannose binding lectin protein with Apple-like carbohydrate-binding domain	-0.192904	0.417651	348.115	33.33	2	8	15	20	0.0903026	11	12.7264	0.126277	11	21.4943	0.0946212	11	15.3404	0.109078	11	13.7714	0.132863	11	21.8412	0.0516877	11	120.077	0.0181958	11	109.463	0.109693	11	10.7824	0.110964	11	12.5076	0.115441	11	10.2249	441	49.0201	7.6499
AT4G13930.1	serine hydroxymethyltransferase 4	-0.192831	0.00939167	374.301	42.46	2	17	17	18	0.0915876	18	22.2878	0.107312	18	11.2464	0.0925348	18	12.5399	0.113767	18	26.0353	0.121542	18	18.1195	0.0872805	18	25.358	0.0888953	17	13.225	0.103692	18	17.3283	0.0945365	18	12.7974	0.0994846	18	11.3029	471	51.6852	7.2251
AT2G16920.1	ubiquitin-conjugating enzyme 23	-0.192692	0.461464	111.18	4.99	1	4	4	4	0.0842673	4	25.1513	0.0742839	4	24.6546	0.0642919	4	41.8774	0.108951	4	36.8367	0.129059	4	7.8873	0.0649775	4	3.49773	0.106515	4	14.5296	0.126685	4	37.6228	0.121841	4	19.8828	0.116202	4	9.73154	1102	122.108	4.7417
AT3G13920.2	eukaryotic translation initiation factor 4A1	-0.192671	0.148279	844.675	45.06	1	4	21	42	0.0759107	4	15.6749	0.128494	4	2.32895	0.082759	4	6.22346	0.111512	4	11.3192	0.122511	4	7.78385	0.0658293	4	29.419	0.0828566	4	10.0568	0.101425	4	20.4237	0.111835	4	7.17704	0.109766	4	20.6333	415	46.92	6.354
AT2G38280.1	AMP deaminase, putative / myoadenylate deaminase, putative	-0.192562	0.119423	198.077	13.11	1	9	9	9	0.103362	9	18.5714	0.108214	9	5.84742	0.0788279	9	18.635	0.0933717	9	9.95055	0.133708	9	3.2841	0.0994127	9	14.356	0.101972	9	13.0822	0.0899105	9	10.0345	0.0840026	9	10.6287	0.115625	9	27.0063	839	95.0698	6.32861
AT3G19508.1	unknown protein; LOCATED IN: mitochondrion; Has 34 Blast hits to 34 proteins in 14 species: Archae - 0; Bacteria - 0; Metazoa - 0; Fungi - 0; Plants - 34; Viruses - 0; Other Eukaryotes - 0 (source: NCBI BLink).	-0.192446	0.0131784	88.6494	27.16	1	2	2	3	0.0803253	3	7.38698	0.112001	3	5.0681	0.0906089	3	4.69276	0.091338	3	8.50986	0.134129	3	2.73667	0.0945163	3	7.45037	0.0843663	3	3.64487	0.102891	3	10.8867	0.0949057	3	0.30337	0.115027	3	3.65468	81	9.63597	9.01221
[truncated: 6,114 more rows]

## Sheet: 5541 over two unique peptides
Accession	Description	prt vs Col-0 (Log2)	P valuve	p Value(-log10)	Score	Coverage	# Proteins	# Unique Peptides	# Peptides	# PSMs	126/(126+127_N+127_C+128_N+128_C+129_N+129_C+130_N+130_C+131)	126/(126+127_N+127_C+128_N+128_C+129_N+129_C+130_N+130_C+131) Count	126/(126+127_N+127_C+128_N+128_C+129_N+129_C+130_N+130_C+131) Variability [%]	127_C/(126+127_N+127_C+128_N+128_C+129_N+129_C+130_N+130_C+131)	127_C/(126+127_N+127_C+128_N+128_C+129_N+129_C+130_N+130_C+131) Count	127_C/(126+127_N+127_C+128_N+128_C+129_N+129_C+130_N+130_C+131) Variability [%]	127_N/(126+127_N+127_C+128_N+128_C+129_N+129_C+130_N+130_C+131)	127_N/(126+127_N+127_C+128_N+128_C+129_N+129_C+130_N+130_C+131) Count	127_N/(126+127_N+127_C+128_N+128_C+129_N+129_C+130_N+130_C+131) Variability [%]	128_C/(126+127_N+127_C+128_N+128_C+129_N+129_C+130_N+130_C+131)	128_C/(126+127_N+127_C+128_N+128_C+129_N+129_C+130_N+130_C+131) Count	128_C/(126+127_N+127_C+128_N+128_C+129_N+129_C+130_N+130_C+131) Variability [%]	128_N/(126+127_N+127_C+128_N+128_C+129_N+129_C+130_N+130_C+131)	128_N/(126+127_N+127_C+128_N+128_C+129_N+129_C+130_N+130_C+131) Count	128_N/(126+127_N+127_C+128_N+128_C+129_N+129_C+130_N+130_C+131) Variability [%]	129_C/(126+127_N+127_C+128_N+128_C+129_N+129_C+130_N+130_C+131)	129_C/(126+127_N+127_C+128_N+128_C+129_N+129_C+130_N+130_C+131) Count	129_C/(126+127_N+127_C+128_N+128_C+129_N+129_C+130_N+130_C+131) Variability [%]	129_N/(126+127_N+127_C+128_N+128_C+129_N+129_C+130_N+130_C+131)	129_N/(126+127_N+127_C+128_N+128_C+129_N+129_C+130_N+130_C+131) Count	129_N/(126+127_N+127_C+128_N+128_C+129_N+129_C+130_N+130_C+131) Variability [%]	130_C/(126+127_N+127_C+128_N+128_C+129_N+129_C+130_N+130_C+131)	130_C/(126+127_N+127_C+128_N+128_C+129_N+129_C+130_N+130_C+131) Count	130_C/(126+127_N+127_C+128_N+128_C+129_N+129_C+130_N+130_C+131) Variability [%]	130_N/(126+127_N+127_C+128_N+128_C+129_N+129_C+130_N+130_C+131)	130_N/(126+127_N+127_C+128_N+128_C+129_N+129_C+130_N+130_C+131) Count	130_N/(126+127_N+127_C+128_N+128_C+129_N+129_C+130_N+130_C+131) Variability [%]	131/(126+127_N+127_C+128_N+128_C+129_N+129_C+130_N+130_C+131)	131/(126+127_N+127_C+128_N+128_C+129_N+129_C+130_N+130_C+131) Count	131/(126+127_N+127_C+128_N+128_C+129_N+129_C+130_N+130_C+131) Variability [%]	# AAs	MW [kDa]	calc. pI
[truncated: 5,541 more rows]

[truncated: 2 more sheets: 1792 peptides >2 p<0.05, 55 peptides >2 P<0.05 fold >2]
