# Supplementary material for: The Arabidopsis thaliana N‐recognin E3 ligase PROTEOLYSIS1 influences the immune response
Source: Plant Direct. 2019 Dec 26;3(12):e00194. doi: 10.1002/pld3.194 (PMC6933115; doi:10.1002/pld3.194)
Supplement: Supplementary file 3 [file PLD3-3-e00194-s003.xlsx]

## Sheet: Supplemental Table 2
	Supplemental Table 2 | Oligonucleotide primer sequences used for Q-rtPCT and genotyping
	qRT-PCR
	LOCUS	GENE		SEQUENCE
	At5g18800	CTL3		5´-GAAGTGTCTCGACAAAGGTCGT-3´
				5´-CCTTTTGGCACTTCTGGTG-3´
	At3g24800	PRT1		5´-CGGACATGTGTATTGTGAAGGA-3´
				5´-TCCTCTTGGGTCACAAACAT-3´
	At2g14610	PR1		5’-AAGTCAGTGAGACTCGCATGTGC-3’
				5’-GGCTTCTCGTTCACATAATTCCC-3’
	At1g75040	PR5		5’-TCACATTCTCTTCCTCGTGT-3’
				5’-GTAGGGCAATTGTTCCTTAG-3’
	At3g12500	PR3		5´-AAGTCCTTCCCCGGTTTTG-3´
				5´-CCCATCCACCTGTAGTTTCA-3´
	At3g04720	PR4		5´-GCAAGTGTTTAAGGGTGAAGAA-3´
				5´-CTACATCCAAATCCAAGCCT-3´
	At1g77120	ADH1		5´-ATTCGACCAAGCTAAGGAATTC-3´
				5´-CATCTCAGCGATCACCTGTT-3´
	At1g02920	GSTF7		5´-CAAGCTTTTCGAATCAAGAGCAA-3´
				5´-CAAGGGAGACAAGTTGGTT-3´
	At1g02930	GSTF6		5´-CTTCACGAGAAGAATGTCGACT-3´
				5´-TTTACCAAAGGGGTTGCGAA-3´
	At2g13810	ALD1		5´-CTTAAGGAGATACGGTCGGT-3´
				5´-ACCATAAACCTTGAGGCCAA-3´
	At5g52810	SARD4		5´-TCGGACCAATCTTCCGAAACA-3´
				5´-GGAGAGAGGAAGGTGATGAA-3´
	At1g19250	FMO1		5´-TATTCAGTGGCATGCATTTGA-3´
				5´-CTTTCTTTGCCGGAAAAGCT-3´
	At5g26920	CBP60g		5´-TTTCAAGGAAGTTTGGATCCA-3´
				5´-AAACTCATCAGGACATCAGG-3´
	At1g74710	ICS1		5´-GTTACAGGTTCCAATTGACCA-3´
				5´-CTGCGACGAGAGAAGAAACA-3´
	At1g08450	CRT3		5´-GTCCTCGGGCTCTTTAGCTT-3´
				5´-CGATGACCCCAACGATGTCA-3´
	At3g48090	EDS1		5´-TTGCACCTCCTGAGGAATGTC-3´
				5´-GCTTCTGTGGAAATGGCTGT-3´
	At5g03350	LLP1		5´-CCATGGCACCAGAAAAACCG-3´
				5´-GAAGCCTTTGATCGTTGCCC-3´
	At5g16880	MYB1		5´-AGCATTGAACTTCTTTCCACGG-3´
				5´-AGTGTCGTTGTTAAGTCATCCTGT-3´
	At2g42530	COR15B		5´-TCTTTGTGGCTTCGTTGAGGT-3´
				5´-CAGCGCAAGAAGTCGTTGAT-3´
	At3g57260	PR2		5´-AAAGAGCCACAACGTCCGAT-3´
				5´-TCAACCACACAGCTGGACAA-3´
	GENOTYPING
	GENE	MUTATION		SEQUENCE		RESTRICTION ENZYME
	prt1-1	SNP		5’-CAGAGGAAGAGCAAGAACGAGAAT-3’		MnlI
				5’-CCACCTTCTGTTTATCTACAC-3’
	CLONING
	AttB1_PRT1 For		GGGG ACA AGT TTG TAC AAA AAA GCA GGC TTT ATGGCCGAAACTATGAAAGA
	AttB2_PRT1 non stop		GGGG AC CAC TTT GTA CAA GAA AGC TGG GTG TTCTGTGCTTGATGACTCAT
	AttB4_promoter of PRT1 For		GGGG ACA ACT TTG TAT AGA AAA GTT G ATGACCCAACAATAATTCAC
	AttB1R_promoter of PRT1 Rev		GGGG AC TGC TTT TTT GTA CAA ACT TG TGTTATCGCAAGAGAGAGAG
